# Supplementary material for: A Complex Role for FGF-2 in Self-Renewal, Survival, and Adhesion of Human Embryonic Stem Cells
Source: Stem Cells. 2009 Aug;27(8):1847–57. doi: 10.1002/stem.128 (PMC2798073; doi:10.1002/stem.128)
Supplement: Supplementary file 5 [file stem0027-1847-SD5.xls]

## Sheet: List1
Genes up-regulated and down-regulated after treatment with SU5402
Fold change	ProbeID	Entrez GeneID	Gene	Description
9.81331	A_23_P17673	29947	DNMT3L	DNA (cytosine-5-)-methyltransferase 3-like
9.01657	A_23_P209625	1545	CYP1B1	cytochrome P450, family 1, subfamily B, polypeptide 1
8.18306	A_23_P210210	2034	EPAS1	endothelial PAS domain protein 1
6.90162	A_23_P150609	492304	LOC492304	putative insulin-like growth factor II associated protein
6.7246	A_23_P58266	6286	S100P	S100 calcium binding protein P
5.8916	A_23_P428129	1028	CDKN1C	cyclin-dependent kinase inhibitor 1C (p57, Kip2)
5.53438	A_23_P94501	301	ANXA1	annexin A1
4.72681	A_23_P213050	3248	HPGD	hydroxyprostaglandin dehydrogenase 15-(NAD)
4.24522	A_23_P146456	1515	CTSL2	cathepsin L2
4.17799	A_23_P254507	84525	HOP	homeodomain-only protein
4.04562	A_23_P500501	2261	FGFR3	fibroblast growth factor receptor 3 (achondroplasia, thanatophoric dwarfism)
4.04106	A_23_P16523	9518	GDF15	growth differentiation factor 15
3.68678	A_23_P205757	8788	DLK1	delta-like 1 homolog (Drosophila)
3.53282	A_23_P367978			CDNC_HUMAN Cyclin-dependent kinase inhibitor 1C (Cyclin-dependent kinase inhibitor p57) (p57KIP2). [Human] {Homo sapiens}, partial (41%) [THC1833767]
3.51293	A_23_P254512	1942	EFNA1	ephrin-A1
3.3427	A_23_P217528	11279	KLF8	Kruppel-like factor 8
3.24745	A_23_P167027	5745	PTHR1	parathyroid hormone receptor 1
3.24457	A_23_P126103	1491	CTH	cystathionase (cystathionine gamma-lyase)
3.2404	A_23_P251271	8034	SLC25A16	solute carrier family 25 (mitochondrial carrier; Graves disease autoantigen), member 16
3.10779	A_23_P121716	306	ANXA3	annexin A3
3.10051	A_23_P5882	29841	TFCP2L2	transcription factor CP2-like 2
2.96437	A_23_P146644	302	ANXA2	annexin A2
2.91768	A_23_P120883	3162	HMOX1	heme oxygenase (decycling) 1
2.90912	A_23_P88589	7026	NR2F2	nuclear receptor subfamily 2, group F, member 2
2.8807	A_23_P71037	3569	IL6	interleukin 6 (interferon, beta 2)
2.86118	A_23_P372874	6284	S100A13	S100 calcium binding protein A13
2.80499	A_23_P202810	5017	OVOL1	ovo-like 1(Drosophila)
2.79809	A_23_P252721	10395	DLC1	deleted in liver cancer 1
2.77904	A_23_P94533	1514	CTSL	cathepsin L
2.76773	A_23_P117190	29103	DNAJD1	DnaJ (Hsp40) homolog, subfamily D, member 1
2.76428	A_23_P39294			Homo sapiens mRNA full length insert cDNA clone EUROIMAGE 1759349. [AL365412]
2.69203	A_23_P31873	80223	RAB11FIP1	RAB11 family interacting protein 1 (class I)
2.68256	A_23_P200298	178	AGL	amylo-1, 6-glucosidase, 4-alpha-glucanotransferase (glycogen debranching enzyme, glycogen storage disease type III)
2.65776	A_23_P43196	793	CALB1	calbindin 1, 28kDa
2.64785	A_23_P99324	3875	KRT18	keratin 18
2.63175	A_23_P254472	79624	C6orf211	chromosome 6 open reading frame 211
2.61949	A_23_P19590	7430	VIL2	villin 2 (ezrin)
2.58737	A_23_P14072	3856	KRT8	keratin 8
2.58632	A_23_P54846	9709	HERPUD1	homocysteine-inducible, endoplasmic reticulum stress-inducible, ubiquitin-like domain member 1
2.58399	A_23_P414913	152007	C9orf19	chromosome 9 open reading frame 19
2.56439	A_23_P137016	6303	SAT	spermidine/spermine N1-acetyltransferase
2.56035	A_23_P31031	1832	DSP	desmoplakin
2.55598	A_23_P313380	7357	UGCG	UDP-glucose ceramide glucosyltransferase
2.4716	A_23_P92275	165829	GPR156	G protein-coupled receptor 156
2.47051	A_23_P114947	5997	RGS2	regulator of G-protein signalling 2, 24kDa
2.46658	A_23_P70708	55005	C6orf96	chromosome 6 open reading frame 96
2.4657	A_23_P213910	4488	MSX2	msh homeo box homolog 2 (Drosophila)
2.45079	A_23_P31073	4602	MYB	v-myb myeloblastosis viral oncogene homolog (avian)
2.41059	A_23_P369298	64065	PERP	PERP, TP53 apoptosis effector
2.38576	A_23_P214969	10370	CITED2	Cbp/p300-interacting transactivator, with Glu/Asp-rich carboxy-terminal domain, 2
2.37837	A_23_P16817	1195	CLK1	CDC-like kinase 1
2.34784	A_23_P70060	8611	PPAP2A	phosphatidic acid phosphatase type 2A
2.29192	A_23_P150016	1847	DUSP5	dual specificity phosphatase 5
2.27519	A_23_P212700	64422	APG3L	APG3 autophagy 3-like (S. cerevisiae)
2.26519	A_23_P1926	54949	FLJ20487	hypothetical protein FLJ20487
2.25211	A_23_P171117	79710	ZCWCC2	zinc finger, CW type with coiled-coil domain 2
2.2332	A_23_P106002	4792	NFKBIA	nuclear factor of kappa light polypeptide gene enhancer in B-cells inhibitor, alpha
2.22402	A_23_P16516	1820	ARID3A	AT rich interactive domain 3A (BRIGHT- like)
2.21765	A_23_P210763	182	JAG1	jagged 1 (Alagille syndrome)
2.19609	A_23_P113701		PDGFA	Homo sapiens platelet-derived growth factor alpha polypeptide (PDGFA), transcript variant 2, mRNA [NM_033023]
2.1776	A_23_P55149	163	AP2B1	adaptor-related protein complex 2, beta 1 subunit
2.17591	A_23_P373708	284085	FLJ40504	hypothetical protein FLJ40504
2.17285	A_23_P96317	6322	SCML1	sex comb on midleg-like 1 (Drosophila)
2.17197	A_23_P12784	23401	FRAT2	frequently rearranged in advanced T-cell lymphomas 2
2.16626	A_23_P47614	7262	PHLDA2	pleckstrin homology-like domain, family A, member 2
2.16203	A_23_P96071	2902	GRIN1	glutamate receptor, ionotropic, N-methyl D-aspartate 1
2.11102	A_23_P57709	26577	PCOLCE2	procollagen C-endopeptidase enhancer 2
2.10455	A_23_P117582	122953	JDP2	jun dimerization protein 2
2.09874	A_23_P340088	5652	PRSS8	protease, serine, 8 (prostasin)
2.06583	A_23_P16944	6382	SDC1	syndecan 1
2.06559	A_23_P63205	1810	DR1	down-regulator of transcription 1, TBP-binding (negative cofactor 2)
2.0467	A_23_P205746	2009	EML1	echinoderm microtubule associated protein like 1
2.04016	A_23_P156025	153572	IRX2	iroquois homeobox protein 2
2.02986	A_23_P23171	192670	EIF2C4	eukaryotic translation initiation factor 2C, 4
2.01635	A_23_P12044	55092	FLJ10199	hypothetical protein FLJ10199
2.01634	A_23_P431410			Homo sapiens cervical cancer oncogene 4 mRNA, complete cds. [AF358454]
2.01135	A_23_P149975	83641	C10orf45	chromosome 10 open reading frame 45
2.00825	A_23_P26243	23582	CCNDBP1	cyclin D-type binding-protein 1
1.98871	A_23_P47517	55048	VPS37C	vacuolar protein sorting 37C (yeast)
1.98152	A_23_P134213	5764	PTN	pleiotrophin (heparin binding growth factor 8, neurite growth-promoting factor 1)
1.97609	A_23_P143374	22981	KIAA0980	KIAA0980 protein
1.97465	A_23_P94552	23670	TMEM2	transmembrane protein 2
1.97245	A_23_P13423	975	CD81	CD81 antigen (target of antiproliferative antibody 1)
1.95855	A_23_P27075	11337	GABARAP	GABA(A) receptor-associated protein
1.95491	A_23_P27023	84440	RAB11FIP4	RAB11 family interacting protein 4 (class II)
1.95476	A_23_P17345	9935	MAFB	v-maf musculoaponeurotic fibrosarcoma oncogene homolog B (avian)
1.94652	A_23_P23194	65018	PINK1	PTEN induced putative kinase 1
1.9401	A_23_P19852	23288	IQCE	IQ motif containing E
1.93827	A_23_P28434	8673	VAMP8	vesicle-associated membrane protein 8 (endobrevin)
1.93488	A_23_P10591	284207	METRNL	meteorin, glial cell differentiation regulator-like
1.92099	A_23_P217319	2258	FGF13	fibroblast growth factor 13
1.91988	A_23_P166246	1827	DSCR1	Down syndrome critical region gene 1
1.91482	A_23_P200989	5792	PTPRF	protein tyrosine phosphatase, receptor type, F
1.90498	A_23_P98446	6309	SC5DL	sterol-C5-desaturase (ERG3 delta-5-desaturase homolog, fungal)-like
1.90067	A_23_P53456	23603	CORO1C	coronin, actin binding protein, 1C
1.88586	A_23_P60166	64798	DEPDC6	DEP domain containing 6
1.884	A_23_P145863	6282	S100A11	S100 calcium binding protein A11 (calgizzarin)
1.86138	A_23_P87709	79887	FLJ22662	hypothetical protein FLJ22662
1.86116	A_23_P94216	91694	FLJ23749	hypothetical protein FLJ23749
1.85794	A_23_P372888	6309	SC5DL	sterol-C5-desaturase (ERG3 delta-5-desaturase homolog, fungal)-like
1.85432	A_23_P134805	8439	NSMAF	neutral sphingomyelinase (N-SMase) activation associated factor
1.85424	A_23_P140960	4706	NDUFAB1	NADH dehydrogenase (ubiquinone) 1, alpha/beta subcomplex, 1, 8kDa
1.85388	A_23_P145146	5134	PDCD2	programmed cell death 2
1.85271	A_23_P19673	6446	SGK	serum/glucocorticoid regulated kinase
1.84776	A_23_P396862	8325	FZD8	frizzled homolog 8 (Drosophila)
1.84501	A_23_P214950	64065	PERP	PERP, TP53 apoptosis effector
1.83559	A_23_P312718	50640	IPLA2(GAMMA)	intracellular membrane-associated calcium-independent phospholipase A2 gamma
1.83234	A_23_P7313	6696	SPP1	secreted phosphoprotein 1 (osteopontin, bone sialoprotein I, early T-lymphocyte activation 1)
1.82783	A_23_P46588	359948	IRF2BP2	interferon regulatory factor 2 binding protein 2
1.82732	A_23_P255263	2040	STOM	stomatin
1.82689	A_23_P1254	9446	GSTO1	glutathione S-transferase omega 1
1.82113	A_23_P45436	1947	EFNB1	ephrin-B1
1.81097	A_23_P28307			Homo sapiens mRNA; cDNA DKFZp547I2016 (from clone DKFZp547I2016). [AL832534]
1.80481	A_23_P17115	1146	CHRNG	cholinergic receptor, nicotinic, gamma polypeptide
1.80035	A_23_P154235	9111	NMI	N-myc (and STAT) interactor
1.78739	A_23_P89543	9851	KIAA0753	KIAA0753 gene product
1.78616	A_23_P210690	57761	TRIB3	tribbles homolog 3 (Drosophila)
1.7841	A_23_P76159			Homo sapiens MSTP105 (MST105) mRNA, complete cds. [AF173389]
1.78375	A_23_P250462	537	ATP6AP1	ATPase, H+ transporting, lysosomal accessory protein 1
1.77431	A_23_P159833	4694	NDUFA1	NADH dehydrogenase (ubiquinone) 1 alpha subcomplex, 1, 7.5kDa
1.76795	A_23_P35075	83667	SESN2	sestrin 2
1.76315	A_23_P502312	976	CD97	CD97 antigen
1.75503	A_23_P78458	59348	ZNF350	zinc finger protein 350
1.7401	A_23_P94159	26260	FBXO25	F-box protein 25
1.73474	A_23_P47991	23389	THRAP2	thyroid hormone receptor associated protein 2
1.72813	A_23_P25194	8739	HRK	harakiri, BCL2 interacting protein (contains only BH3 domain)
1.72572	A_23_P366312	6667	SP1	Sp1 transcription factor
1.71709	A_23_P305711	23429	RYBP	RING1 and YY1 binding protein
1.71583	A_23_P108871	84524	ZC3HDC8	zinc finger CCCH type domain containing 8
1.71114	A_23_P137470	57568	SIPA1L2	signal-induced proliferation-associated 1 like 2
1.69718	A_23_P364517	58515	SELK	selenoprotein K
1.69448	A_23_P118552	10614	HIS1	HMBA-inducible
1.6944	A_23_P63618	6319	SCD	stearoyl-CoA desaturase (delta-9-desaturase)
1.69301	A_23_P76718	4752	NEK3	NIMA (never in mitosis gene a)-related kinase 3
1.68872	A_23_P82585			Olfactory receptor 2A1. [Source:SWISSPROT;Acc:Q8NGT9] [ENST00000306956]
1.68654	A_23_P133764	154467	C6orf129	chromosome 6 open reading frame 129
1.68259	A_23_P29365	23429	RYBP	RING1 and YY1 binding protein
1.68107	A_23_P7361	79071	ELOVL6	ELOVL family member 6, elongation of long chain fatty acids (FEN1/Elo2, SUR4/Elo3-like, yeast)
1.67802	A_23_P97296	55707	FLJ10420	hypothetical protein FLJ10420
1.67668	A_23_P85543	6045	RNF2	ring finger protein 2
1.675	A_23_P2366	11163	NUDT4	nudix (nucleoside diphosphate linked moiety X)-type motif 4
1.67101	A_23_P3193	9950	GOLGA5	golgi autoantigen, golgin subfamily a, 5
1.66732	A_23_P14184	55901	THSD1	thrombospondin, type I, domain containing 1
1.66661	A_23_P118916	80148	PQLC1	PQ loop repeat containing 1
1.6613	A_23_P168898	6224	RPS20	ribosomal protein S20
1.66106	A_23_P110531	10468	FST	follistatin
1.66005	A_23_P90659	9741	LAPTM4A	lysosomal-associated protein transmembrane 4 alpha
1.65747	A_23_P72737	8519	IFITM1	interferon induced transmembrane protein 1 (9-27)
1.65192	A_23_P46095	128061	DKFZp547B1713	hypothetical protein DKFZp547B1713
1.64813	A_23_P8900	1345	COX6C	cytochrome c oxidase subunit VIc
1.63516	A_23_P149448	57801	HES4	hairy and enhancer of split 4 (Drosophila)
1.63068	A_23_P320578	6004	RGS16	regulator of G-protein signalling 16
1.62787	A_23_P31135	39	ACAT2	acetyl-Coenzyme A acetyltransferase 2 (acetoacetyl Coenzyme A thiolase)
1.61938	A_23_P206949	51	ACOX1	acyl-Coenzyme A oxidase 1, palmitoyl
1.61328	A_23_P213069	55161	TMEM33	transmembrane protein 33
1.61257	A_23_P80068	10950	BTG3	BTG family, member 3
1.60907	A_23_P139575	54458	DKFZp564J157	DKFZp564J157 protein
1.60845	A_23_P115366	51727	UMP-CMPK	UMP-CMP kinase
1.60607	A_23_P30495	3156	HMGCR	3-hydroxy-3-methylglutaryl-Coenzyme A reductase
1.60301	A_23_P138665	2746	GLUD1	glutamate dehydrogenase 1
1.60278	A_23_P68488	655	BMP7	bone morphogenetic protein 7 (osteogenic protein 1)
1.60016	A_23_P34133	51186	WBP5	WW domain binding protein 5
1.59824	A_23_P130824	55655	NALP2	NACHT, leucine rich repeat and PYD containing 2
1.59265	A_23_P28263	58190	CTDSP1	CTD (carboxy-terminal domain, RNA polymerase II, polypeptide A) small phosphatase 1
1.59145	A_23_P5761	4780	NFE2L2	nuclear factor (erythroid-derived 2)-like 2
1.59045	A_23_P72503	11275	KLHL2	kelch-like 2, Mayven (Drosophila)
1.58844	A_23_P63189	4893	NRAS	neuroblastoma RAS viral (v-ras) oncogene homolog
1.58728	A_23_P256158	152	ADRA2C	adrenergic, alpha-2C-, receptor
1.58661	A_23_P383986	51363	GALNAC4S-6ST	B cell RAG associated protein
1.5858	A_23_P250607	5358	PLS3	plastin 3 (T isoform)
1.58257	A_23_P12523	7159	TP53BP2	tumor protein p53 binding protein, 2
1.58113	A_23_P111961	84549	RBM13	RNA binding motif protein 13
1.5789	A_23_P83073	84641	FLJ14753	hypothetical protein FLJ14753
1.5744	A_23_P165219	84106	PRAM-1	PRAM-1 protein
1.56868	A_23_P124252	57118	CAMK1D	calcium/calmodulin-dependent protein kinase ID
1.56395	A_23_P16976	307	ANXA4	annexin A4
1.56175	A_23_P48975	64963	MRPS11	mitochondrial ribosomal protein S11
1.55814	A_23_P93562	27244	SESN1	sestrin 1
1.55169	A_23_P213102	23022	KIAA0992	palladin
1.54727	A_23_P334192	153129	FLJ90709	hypothetical protein FLJ90709
1.54539	A_23_P114670	27237	ARHGEF16	Rho guanine exchange factor (GEF) 16
1.54518	A_23_P433753	5573	PRKAR1A	protein kinase, cAMP-dependent, regulatory, type I, alpha (tissue specific extinguisher 1)
1.53882	A_23_P72568	8723	SNX4	sorting nexin 4
1.53841	A_23_P138137	115209	OMA1	OMA1 homolog, zinc metallopeptidase (S. cerevisiae)
1.53625	A_23_P33045	6154	RPL26	ribosomal protein L26
1.53357	A_23_P134946	9684	LRRC14	leucine rich repeat containing 14
1.52914	A_23_P23346	10962	AF1Q	ALL1-fused gene from chromosome 1q
1.528	A_23_P160466	10560	SLC19A2	solute carrier family 19 (thiamine transporter), member 2
1.52518	A_23_P133263	3157	HMGCS1	3-hydroxy-3-methylglutaryl-Coenzyme A synthase 1 (soluble)
1.52427	A_23_P424072	84272	MGC11061	hypothetical protein MGC11061
1.5217	A_23_P13694	51643	CGI-119	CGI-119 protein
1.51996	A_23_P380965	51528	C14orf100	chromosome 14 open reading frame 100
1.51858	A_23_P108437	81561	C2orf31	chromosome 2 open reading frame 31
1.51677	A_23_P135553	57685	KIAA1573	KIAA1573 protein
1.51554	A_23_P105592	4598	MVK	mevalonate kinase (mevalonic aciduria)
1.51522	A_23_P40108	1299	COL9A3	collagen, type IX, alpha 3
1.51416	A_23_P128847	9878	C14orf92	chromosome 14 open reading frame 92
1.50953	A_23_P164427	79018	C17orf39	chromosome 17 open reading frame 39
1.50432	A_23_P385735	6342	SCP2	sterol carrier protein 2
1.50229	A_23_P209987	84172	POLR1B	polymerase (RNA) I polypeptide B, 128kDa
1.49745	A_23_P41194	151827	MGC27085	hypothetical protein MGC27085
1.49651	A_23_P74138	8407	TAGLN2	transgelin 2
1.49645	A_23_P304410	163859	FLJ35382	hypothetical protein FLJ35382
1.49444	A_23_P157607	55174	FLJ10569	hypothetical protein FLJ10569
1.49214	A_23_P115862	118881	COMTD1	catechol-O-methyltransferase domain containing 1
1.49132	A_23_P86660	10151	HNRPA3P1	heterogeneous nuclear ribonucleoprotein A3 pseudogene 1
1.48935	A_23_P116890	5544	PRB3	proline-rich protein BstNI subfamily 3
1.48914	A_23_P125204			Olfactory receptor 10G8. [Source:SWISSPROT;Acc:Q8NGN5] [ENST00000320891]
1.48902	A_23_P134814	55145	THAP1	THAP domain containing, apoptosis associated protein 1
1.4844	A_23_P251776	80324	PUS1	pseudouridylate synthase 1
1.48259	A_23_P151267	51474	EPLIN	epithelial protein lost in neoplasm beta
1.48046	A_23_P14886	84572	GNPTG	N-acetylglucosamine-1-phosphotransferase, gamma subunit
1.47806	A_23_P2143	9789	SPCS2	signal peptidase complex subunit 2 homolog (S. cerevisiae)
1.47774	A_23_P350005	205860	FLJ25801	hypothetical protein FLJ25801
1.47732	A_23_P122052	493869	LOC493869	similar to RIKEN cDNA 2310016C16
1.47287	A_23_P22671	6845	SYBL1	synaptobrevin-like 1
1.46961	A_23_P126057	6342	SCP2	sterol carrier protein 2
1.46757	A_23_P101960	678	ZFP36L2	zinc finger protein 36, C3H type-like 2
1.46302	A_23_P11353	10159	ATP6AP2	ATPase, H+ transporting, lysosomal accessory protein 2
1.46024	A_23_P4662	602	BCL3	B-cell CLL/lymphoma 3
1.4591	A_23_P202750	28970	PTD012	PTD012 protein
1.45464	A_23_P380092	23071	TXNDC4	thioredoxin domain containing 4 (endoplasmic reticulum)
1.44947	A_23_P218637	84220	RANBP2L1	RAN binding protein 2-like 1
-1.43419	A_23_P106575	2806	GOT2	glutamic-oxaloacetic transaminase 2, mitochondrial (aspartate aminotransferase 2)
-1.43775	A_23_P106275	55056	FLJ10038	hypothetical protein FLJ10038
-1.43937	A_23_P131383	55120	FANCL	Fanconi anemia, complementation group L
-1.43993	A_23_P56150	84839	MGC15631	hypothetical protein MGC15631
-1.44597	A_23_P169925	58497	PRUNE	prune homolog (Drosophila)
-1.44981	A_23_P40866	26137	ZBTB20	zinc finger and BTB domain containing 20
-1.46678	A_23_P90273	64377	CHST8	carbohydrate (N-acetylgalactosamine 4-0) sulfotransferase 8
-1.47389	A_23_P252449	10949	HNRPA0	heterogeneous nuclear ribonucleoprotein A0
-1.48234	A_23_P52738	28960	DCPS	decapping enzyme, scavenger
-1.48235	A_23_P328110	80761	UPK3B	uroplakin 3B
-1.48346	A_23_P143906	4291	MLF1	myeloid leukemia factor 1
-1.50183	A_23_P253464	84142	FLJ13614	hypothetical protein FLJ13614
-1.5162	A_23_P203283	79832	FLJ21924	hypothetical protein FLJ21924
-1.51853	A_23_P13897	2597	GAPD	glyceraldehyde-3-phosphate dehydrogenase
-1.51959	A_23_P21017	51765	MST4	Mst3 and SOK1-related kinase
-1.52133	A_23_P26632	29108	PYCARD	PYD and CARD domain containing
-1.52364	A_23_P169756	28996	HIPK2	homeodomain interacting protein kinase 2
-1.53933	A_23_P168306	8936	WASF1	WAS protein family, member 1
-1.54477	A_23_P145424	22832	C6orf84	chromosome 6 open reading frame 84
-1.55009	A_23_P112045	80139	FLJ14299	hypothetical protein FLJ14299
-1.55492	A_23_P88667	80119	C15orf20	chromosome 15 open reading frame 20
-1.55721	A_23_P38085	23589	CARHSP1	calcium regulated heat stable protein 1, 24kDa
-1.55742	A_23_P69437	55689	YEATS2	YEATS domain containing 2
-1.55882	A_23_P873	9473	C1orf38	chromosome 1 open reading frame 38
-1.56085	A_23_P135690	54862	FLJ20241	putative NFkB activating protein
-1.56197	A_23_P40078	7514	XPO1	exportin 1 (CRM1 homolog, yeast)
-1.56489	A_23_P73589	4478	MSN	moesin
-1.57055	A_23_P53467	121457	IKIP	IKK interacting protein
-1.57157	A_23_P78532	5452	POU2F2	POU domain, class 2, transcription factor 2
-1.57327	A_23_P134925	665	BNIP3L	BCL2/adenovirus E1B 19kDa interacting protein 3-like
-1.57698	A_23_P209459	2591	GALNT3	UDP-N-acetyl-alpha-D-galactosamine:polypeptide N-acetylgalactosaminyltransferase 3 (GalNAc-T3)
-1.57918	A_23_P29595	116832	RPL39L	ribosomal protein L39-like
-1.5799	A_23_P7636	9232	PTTG1	pituitary tumor-transforming 1
-1.58304	A_23_P110712	1843	DUSP1	dual specificity phosphatase 1
-1.58466	A_23_P45917	1163	CKS1B	CDC28 protein kinase regulatory subunit 1B
-1.58789	A_23_P153905	9592	IER2	immediate early response 2
-1.60167	A_23_P417282	145815	MGC18216	hypothetical protein MGC18216
-1.61839	A_23_P54736	51764	GNG13	guanine nucleotide binding protein (G protein), gamma 13
-1.62942	A_23_P118384	404093	CUEDC1	CUE domain containing 1
-1.6299	A_23_P151625	11198	SUPT16H	suppressor of Ty 16 homolog (S. cerevisiae)
-1.63307	A_23_P11071	64840	PORCN	porcupine homolog (Drosophila)
-1.63783	A_23_P108751	2274	FHL2	four and a half LIM domains 2
-1.64343	A_23_P163306	84952	CGNL1	cingulin-like 1
-1.64567	A_23_P31460	26872	STEAP	six transmembrane epithelial antigen of the prostate
-1.65134	A_23_P143044	90423	ATP6V1E2	ATPase, H+ transporting, lysosomal 31kDa, V1 subunit E isoform 2
-1.65294	A_23_P84879	6447	SGNE1	secretory granule, neuroendocrine protein 1 (7B2 protein)
-1.65299	A_23_P257031	29970	SCHIP1	schwannomin interacting protein 1
-1.65391	A_23_P143127	27436	EML4	echinoderm microtubule associated protein like 4
-1.65678	A_23_P165028	1613	DAPK3	death-associated protein kinase 3
-1.66125	A_23_P77066	8926	SNURF	SNRPN upstream reading frame
-1.66439	A_23_P108415	1615	DARS	aspartyl-tRNA synthetase
-1.67249	A_23_P202881	9638	FEZ1	fasciculation and elongation protein zeta 1 (zygin I)
-1.67753	A_23_P117882	1381	CRABP1	cellular retinoic acid binding protein 1
-1.69168	A_23_P121702	132299	OCIAD2	OCIA domain containing 2
-1.69435	A_23_P23855	84265	MGC3200	hypothetical protein MGC3200
-1.70226	A_23_P21033	8833	GMPS	guanine monphosphate synthetase
-1.7081	A_23_P416581	2781	GNAZ	guanine nucleotide binding protein (G protein), alpha z polypeptide
-1.71028	A_23_P354175	92305	LOC92305	hypothetical protein BC009331
-1.71247	A_23_P125233	1264	CNN1	calponin 1, basic, smooth muscle
-1.71615	A_23_P406385	146330	FBXL16	F-box and leucine-rich repeat protein 16
-1.71925	A_23_P312863	10383	TUBB2	tubulin, beta, 2
-1.7217	A_23_P335329	2786	GNG4	guanine nucleotide binding protein (G protein), gamma 4
-1.72615	A_23_P138620	5223	PGAM1	phosphoglycerate mutase 1 (brain)
-1.7278	A_23_P112784	9915	ARNT2	aryl-hydrocarbon receptor nuclear translocator 2
-1.73062	A_23_P251701	23229	ARHGEF9	Cdc42 guanine nucleotide exchange factor (GEF) 9
-1.73072	A_23_P94319	9920	KIAA0711	KIAA0711 gene product
-1.73145	A_23_P259166	79921	TCEAL4	transcription elongation factor A (SII)-like 4
-1.74524	A_23_P83498	10642	IMP-1	IGF-II mRNA-binding protein 1
-1.75457	A_23_P3922	79904	FLJ11710	hypothetical protein FLJ11710
-1.77147	A_23_P109089	128578	C20orf107	chromosome 20 open reading frame 107
-1.78189	A_23_P42718	9603	NFE2L3	nuclear factor (erythroid-derived 2)-like 3
-1.78675	A_23_P107048			Homo sapiens cDNA clone IMAGE:3636371, partial cds. [BC002811]
-1.79673	A_23_P87049	6653	SORL1	sortilin-related receptor, L(DLR class) A repeats-containing
-1.79702	A_23_P18055	711	C1orf1	chromosome 1 open reading frame 1
-1.79843	A_23_P49878	54478	FLJ10156	hypothetical protein FLJ10156
-1.80107	A_23_P91328	10528	NOL5A	nucleolar protein 5A (56kDa with KKE/D repeat)
-1.80113	A_23_P15582	64132	XYLT2	xylosyltransferase II
-1.80248	A_23_P51376	79570	FLJ12650	hypothetical protein FLJ12650
-1.80312	A_23_P59138	5460	POU5F1	POU domain, class 5, transcription factor 1
-1.80437	A_23_P144507	2712	GK2	glycerol kinase 2
-1.80706	A_23_P10025	4753	NELL2	NEL-like 2 (chicken)
-1.82223	A_23_P169766			AF208291 protein kinase HIPK2 {Homo sapiens}, complete [THC1818249]
-1.82253	A_23_P25587	11061	LECT1	leukocyte cell derived chemotaxin 1
-1.83724	A_23_P79032	84757	MGC10814	hypothetical protein MGC10814
-1.83738	A_23_P132610			Homo sapiens cDNA FLJ46355 fis, clone TESTI4049110. [AK128222]
-1.83778	A_23_P30275	78991	MGC3265	hypothetical protein MGC3265
-1.84083	A_23_P85140	140597	TCEAL2	transcription elongation factor A (SII)-like 2
-1.84128	A_23_P204244	1911	PHC1	polyhomeotic-like 1 (Drosophila)
-1.84551	A_23_P139881	894	CCND2	cyclin D2
-1.8484	A_23_P12719	79933	SYNPO2L	synaptopodin 2-like
-1.85408	A_23_P164324			Homo sapiens, Similar to apoptosis related protein, clone IMAGE:5213487, mRNA. [BC044941]
-1.85536	A_23_P116286	272	AMPD3	adenosine monophosphate deaminase (isoform E)
-1.8709	A_23_P304480	25817	FAM19A5	family with sequence similarity 19 (chemokine (C-C motif)-like), member A5
-1.88448	A_23_P352905	7425	VGF	VGF nerve growth factor inducible
-1.88694	A_23_P166508			Homo sapiens, clone IMAGE:5241654, mRNA. [BC038245]
-1.89126	A_23_P408167	114928	GPRASP2	G protein-coupled receptor associated sorting protein 2
-1.89639	A_23_P217952	3098	HK1	hexokinase 1
-1.89675	A_23_P72097			Homo sapiens cDNA FLJ42264 fis, clone TKIDN2014757. [AK124258]
-1.90351	A_23_P330612	7456	WASPIP	Wiskott-Aldrich syndrome protein interacting protein
-1.90624	A_23_P36364	7070	THY1	Thy-1 cell surface antigen
-1.9076	A_23_P85936			Homo sapiens mRNA; cDNA DKFZp434C0923 (from clone DKFZp434C0923). [AL137472]
-1.91256	A_23_P92579		FLJ12684	Homo sapiens hypothetical protein FLJ12684 (FLJ12684), mRNA [NM_024534]
-1.92557	A_23_P152991			Homo sapiens cDNA FLJ43684 fis, clone TBAES2001492. [AK125672]
-1.92624	A_23_P429950	3730	KAL1	Kallmann syndrome 1 sequence
-1.93069	A_23_P107817	8740	TNFSF14	tumor necrosis factor (ligand) superfamily, member 14
-1.93328	A_23_P14649	80035	C15orf28	chromosome 15 open reading frame 28
-1.93388	A_23_P401718	90557	LOC90557	hypothetical protein BC016861
-1.93667	A_23_P71148	644	BLVRA	biliverdin reductase A
-1.93746	A_23_P146077	55893	ZNF395	zinc finger protein 395
-1.94374	A_23_P4653	147700	KLC2L	kinesin light chain 2-like
-1.94392	A_23_P69179	55214	LEPREL1	leprecan-like 1
-1.94959	A_23_P53417	5502	PPP1R1A	protein phosphatase 1, regulatory (inhibitor) subunit 1A
-1.96162	A_23_P431769	2118	ETV4	ets variant gene 4 (E1A enhancer binding protein, E1AF)
-1.9653	A_23_P360964	147906	MGC15476	thymus expressed gene 3-like
-1.97066	A_23_P210470			AB026048 RBP-L {Homo sapiens}, partial (11%) [THC1858960]
-1.97601	A_23_P106462	4947	OAZ2	ornithine decarboxylase antizyme 2
-1.99192	A_23_P62081	6447	SGNE1	secretory granule, neuroendocrine protein 1 (7B2 protein)
-1.99545	A_23_P207675	113026	PLCD3	phospholipase C, delta 3
-1.99789	A_23_P218079	54407	SLC38A2	solute carrier family 38, member 2
-2.00961	A_23_P121783	79644	SRD5A2L	steroid 5 alpha-reductase 2-like
-2.0152	A_23_P114457	934	CD24	CD24 antigen (small cell lung carcinoma cluster 4 antigen)
-2.01656	A_23_P38574	3487	IGFBP4	insulin-like growth factor binding protein 4
-2.03055	A_23_P203389	51259	MGC13379	HSPC244
-2.03121	A_23_P207301	55771	FLJ11029	hypothetical protein FLJ11029
-2.03699	A_23_P54029	51310	SLC22A17	solute carrier family 22 (organic cation transporter), member 17
-2.04029	A_23_P73480	6447	SGNE1	secretory granule, neuroendocrine protein 1 (7B2 protein)
-2.05486	A_23_P44724	1466	CSRP2	cysteine and glycine-rich protein 2
-2.05585	A_23_P130642	254268	MGC26989	hypothetical protein MGC26989
-2.05884	A_23_P217409	8239	USP9X	ubiquitin specific protease 9, X-linked (fat facets-like, Drosophila)
-2.05887	A_23_P358542	90990	KIFC2	kinesin family member C2
-2.06168	A_23_P35943	255239	ANKK1	ankyrin repeat and kinase domain containing 1
-2.06373	A_23_P5901	28231	SLCO4A1	solute carrier organic anion transporter family, member 4A1
-2.06863	A_23_P46429	3491	CYR61	cysteine-rich, angiogenic inducer, 61
-2.07268	A_23_P131074	51298	THEG	Theg homolog (mouse)
-2.07551	A_23_P131111	376497	SLC27A1	solute carrier family 27 (fatty acid transporter), member 1
-2.07962	A_23_P252343	11040	PIM2	pim-2 oncogene
-2.08604	A_23_P254816	6939	TCF15	transcription factor 15 (basic helix-loop-helix)
-2.11195	A_23_P148879	477	ATP1A2	ATPase, Na+/K+ transporting, alpha 2 (+) polypeptide
-2.11436	A_23_P38894	55337	FLJ11286	hypothetical protein FLJ11286
-2.12557	A_23_P129996	146923	RUNDC1	RUN domain containing 1
-2.13212	A_23_P138760	23529	CLC	cardiotrophin-like cytokine
-2.13473	A_23_P215669	55163	PNPO	pyridoxine 5'-phosphate oxidase
-2.15058	A_23_P63379	23632	CA14	carbonic anhydrase XIV
-2.16473	A_23_P13969	5829	PXN	paxillin
-2.19017	A_23_P145191	5429	POLH	polymerase (DNA directed), eta
-2.19307	A_23_P148437		MKRN4	Homo sapiens makorin, ring finger protein, 4 (MKRN4), mRNA [NM_030757]
-2.21498	A_23_P148602	8552	INE1	inactivation escape 1
-2.22212	A_23_P170536	81033	KCNH6	potassium voltage-gated channel, subfamily H (eag-related), member 6
-2.23374	A_23_P140642	348094	LOC348094	hypothetical protein LOC348094
-2.23868	A_23_P111132	3303	HSPA1A	heat shock 70kDa protein 1A
-2.24507	A_23_P45014	5481	PPID	peptidylprolyl isomerase D (cyclophilin D)
-2.2484	A_23_P119583	5143	PDE4C	phosphodiesterase 4C, cAMP-specific (phosphodiesterase E1 dunce homolog, Drosophila)
-2.25125	A_23_P435407	2239	GPC4	glypican 4
-2.25589	A_23_P132159	11274	USP18	ubiquitin specific protease 18
-2.26438	A_23_P369899	25907	RIS1	Ras-induced senescence 1
-2.27472	A_23_P112026	3620	INDO	indoleamine-pyrrole 2,3 dioxygenase
-2.27699	A_23_P14716	83440	ADPGK	ADP-dependent glucokinase
-2.27989	A_23_P152535	342667	STAC2	SH3 and cysteine rich domain 2
-2.28125	A_23_P22422	29944	PNMA3	paraneoplastic antigen MA3
-2.30529	A_23_P22735	84707	BEX2	brain expressed X-linked 2
-2.30769	A_23_P8754	10157	AASS	aminoadipate-semialdehyde synthase
-2.31443	A_23_P165061	166	AES	amino-terminal enhancer of split
-2.34421	A_23_P88303	3306	HSPA2	heat shock 70kDa protein 2
-2.35884	A_23_P124625	8795	TNFRSF10B	tumor necrosis factor receptor superfamily, member 10b
-2.3727	A_23_P69537	10874	NMU	neuromedin U
-2.37294	A_23_P55904	25959	ANKRD25	ankyrin repeat domain 25
-2.37913	A_23_P144531	80216	ALPK1	alpha-kinase 1
-2.38298	A_23_P134237	5919	RARRES2	retinoic acid receptor responder (tazarotene induced) 2
-2.42645	A_23_P124078			Homo sapiens cDNA FLJ11531 fis, clone HEMBA1002661. [AK021593]
-2.42725	A_23_P216149	7013	TERF1	telomeric repeat binding factor (NIMA-interacting) 1
-2.48092	A_23_P94067	7586	ZKSCAN1	zinc finger with KRAB and SCAN domains 1
-2.49274	A_23_P30593	1297	COL9A1	collagen, type IX, alpha 1
-2.50548	A_23_P158993	81848	SPRY4	sprouty homolog 4 (Drosophila)
-2.56452	A_23_P9501	122704	MRPL52	mitochondrial ribosomal protein L52
-2.56959	A_23_P208373	1555	CYP2B6	cytochrome P450, family 2, subfamily B, polypeptide 6
-2.68173	A_23_P20743	84302	C9orf125	chromosome 9 open reading frame 125
-2.70496	A_23_P10121	6422	SFRP1	secreted frizzled-related protein 1
-2.72108	A_23_P159952	55859	BEX1	brain expressed, X-linked 1
-2.7295	A_23_P150092	22929	SEPHS1	selenophosphate synthetase 1
-2.74158	A_23_P2378			Homo sapiens cDNA clone IMAGE:3926153, partial cds. [BC004866]
-2.77598	A_23_P127948	133	ADM	adrenomedullin
-2.79797	A_23_P137179	11013	TMSNB	thymosin, beta, identified in neuroblastoma cells
-2.8042	A_23_P62807	51097	CGI-49	CGI-49 protein
-2.83068	A_23_P338919	10290	APEG1	aortic preferentially expressed protein 1
-2.89369	A_23_P106192	2353	FOS	v-fos FBJ murine osteosarcoma viral oncogene homolog
-2.91688	A_23_P78428			Homo sapiens mRNA; cDNA DKFZp686P1116 (from clone DKFZp686P1116). [AL832180]
-2.92084	A_23_P161190	7431	VIM	vimentin
-2.96805	A_23_P2831	1910	EDNRB	endothelin receptor type B
-2.97419	A_23_P28953	1789	DNMT3B	DNA (cytosine-5-)-methyltransferase 3 beta
-2.97678	A_23_P84246			Homo sapiens ovarian cancer related protein OVN9-3 (OVN9-3) mRNA, complete cds. [AF257098]
-3.01491	A_23_P207521	1277	COL1A1	collagen, type I, alpha 1
-3.03859	A_23_P374844	51083	GAL	galanin
-3.13491	A_23_P500614	943	TNFRSF8	tumor necrosis factor receptor superfamily, member 8
-3.16693	A_23_P48585	6297	SALL2	sal-like 2 (Drosophila)
-3.29787	A_23_P96607			NB thymosin beta. [Source:SWISSPROT;Acc:Q99406] [ENST00000289373]
-3.47093	A_23_P96662	83259	PCDH11Y	protocadherin 11 Y-linked
-3.78692	A_23_P32684			Homo sapiens PRO1051 mRNA, complete cds. [AF116619]
-9.6628	A_23_P214080	1958	EGR1	early growth response 1
Genes up-regulated and down-regulated after treatment with exogenous FGF-2
Fold change	ProbeID	Entrez GeneID	Gene	Description
2.79439	A_23_P94501	301	ANXA1	annexin A1
2.7677	A_23_P160336	10637	LEFTY1	left-right determination factor 1
2.36879	A_23_P7313	6696	SPP1	secreted phosphoprotein 1 (osteopontin, bone sialoprotein I, early T-lymphocyte activation 1)
2.07494	A_23_P92410	836	CASP3	caspase 3, apoptosis-related cysteine protease
1.9584	A_23_P97652	387509	GPR153	G protein-coupled receptor 153
1.88974	A_23_P415021	25840	DKFZP586A0522	DKFZP586A0522 protein
1.87658	A_23_P69208	7079	TIMP4	tissue inhibitor of metalloproteinase 4
1.79761	A_23_P214168	1303	COL12A1	collagen, type XII, alpha 1
1.77203	A_23_P401548	25945	PVRL3	poliovirus receptor-related 3
1.72056	A_23_P69179	55214	LEPREL1	leprecan-like 1
1.70359	A_23_P137984	6281	S100A10	S100 calcium binding protein A10 (annexin II ligand, calpactin I, light polypeptide (p11))
1.65373	A_23_P41424	64116	SLC39A8	solute carrier family 39 (zinc transporter), member 8
1.65038	A_23_P374844	51083	GAL	galanin
1.64758	A_23_P165935	50861	STMN3	stathmin-like 3
1.6441	A_23_P147805	7378	UPP1	uridine phosphorylase 1
1.64098	A_23_P111753	64983	MRPL32	mitochondrial ribosomal protein L32
1.62501	A_23_P163186	145581	LRFN5	leucine rich repeat and fibronectin type III domain containing 5
1.62025	A_23_P40445	874	CBR3	carbonyl reductase 3
1.56828	A_23_P103981	8337	HIST2H2AA	histone 2, H2aa
1.56262	A_23_P121716	306	ANXA3	annexin A3
1.5564	A_23_P25626	79866	FLJ22624	FLJ22624 protein
1.55404	A_23_P161190	7431	VIM	vimentin
1.53997	A_23_P24870	960	CD44	CD44 antigen (homing function and Indian blood group system)
1.52946	A_23_P131255	26010	DNAPTP6	DNA polymerase-transactivated protein 6
1.52185	A_23_P48975	64963	MRPS11	mitochondrial ribosomal protein S11
1.51432	A_23_P121106	8820	HESX1	homeo box (expressed in ES cells) 1
1.50497	A_23_P86493	10660	LBX1	transcription factor similar to D. melanogaster homeodomain protein lady bird late
1.49465	A_23_P98446	6309	SC5DL	sterol-C5-desaturase (ERG3 delta-5-desaturase homolog, fungal)-like
1.44155	A_23_P301871	9442	CRSP8	cofactor required for Sp1 transcriptional activation, subunit 8, 34kDa
1.43128	A_23_P361014	57616	ZNF537	zinc finger protein 537
-1.43803	A_23_P25873	11169	WDHD1	WD repeat and HMG-box DNA binding protein 1
-1.43994	A_23_P345118	5292	PIM1	pim-1 oncogene
-1.4473	A_23_P168403	3757	KCNH2	potassium voltage-gated channel, subfamily H (eag-related), member 2
-1.47595	A_23_P150714			Homo sapiens cDNA FLJ14581 fis, clone NT2RM4001382, highly similar to Homo sapiens RanBP7/importin 7 mRNA. [AK027487]
-1.48362	A_23_P155765	3148	HMGB2	high-mobility group box 2
-1.48649	A_23_P165811			UI-CF-EC1-abu-m-09-0-UI.s1 UI-CF-EC1 Homo sapiens cDNA clone UI-CF-EC1-abu-m-09-0-UI 3', mRNA sequence [BU681151]
-1.48679	A_23_P61398	415116	PIM3	pim-3 oncogene
-1.51034	A_23_P110802	64946	CENPH	centromere protein H
-1.51451	A_23_P211479	80832	APOL4	apolipoprotein L, 4
-1.52443	A_23_P41025	26354	GNL3	guanine nucleotide binding protein-like 3 (nucleolar)
-1.53167	A_23_P308600	6714	SRC	v-src sarcoma (Schmidt-Ruppin A-2) viral oncogene homolog (avian)
-1.53299	A_23_P365610	3727	JUND	jun D proto-oncogene
-1.53892	A_23_P47565	3939	LDHA	lactate dehydrogenase A
-1.55239	A_23_P102801	3055	HCK	hemopoietic cell kinase
-1.56471	A_23_P43964	64077	LHPP	phospholysine phosphohistidine inorganic pyrophosphate phosphatase
-1.57012	A_23_P215227	10049	DNAJB6	DnaJ (Hsp40) homolog, subfamily B, member 6
-1.57696	A_23_P57823	9797	TATDN2	TatD DNase domain containing 2
-1.58874	A_23_P40186	64405	CDH22	cadherin-like 22
-1.59249	A_23_P74878	9672	SDC3	syndecan 3 (N-syndecan)
-1.59885	A_23_P127948	133	ADM	adrenomedullin
-1.60937	A_23_P329870	79651	RHBDL6	rhomboid, veinlet-like 6 (Drosophila)
-1.63302	A_23_P304480	25817	FAM19A5	family with sequence similarity 19 (chemokine (C-C motif)-like), member A5
-1.63544	A_23_P398947	148281	SYT6	synaptotagmin VI
-1.63871	A_23_P342654	445815	PALM2-AKAP2	PALM2-AKAP2 protein
-1.64018	A_23_P8754	10157	AASS	aminoadipate-semialdehyde synthase
-1.64902	A_23_P155477	51161	C3orf18	chromosome 3 open reading frame 18
-1.66399	A_23_P3922	79904	FLJ11710	hypothetical protein FLJ11710
-1.66903	A_23_P369899	25907	RIS1	Ras-induced senescence 1
-1.66904	A_23_P97700	10628	TXNIP	thioredoxin interacting protein
-1.6713	A_23_P252641	7936	RDBP	RD RNA binding protein
-1.67216	A_23_P218275	6818	SULT1A3	sulfotransferase family, cytosolic, 1A, phenol-preferring, member 3
-1.69617	A_23_P56150	84839	MGC15631	hypothetical protein MGC15631
-1.70206	A_23_P209712			Homo sapiens cDNA FLJ33246 fis, clone ASTRO2004751. [AK090565]
-1.70594	A_23_P43196	793	CALB1	calbindin 1, 28kDa
-1.71152	A_23_P207493	51747	CROP	cisplatin resistance-associated overexpressed protein
-1.72432	A_23_P1575	57093	TRIM49	tripartite motif-containing 49
-1.73123	A_23_P73058	54901	CDKAL1	CDK5 regulatory subunit associated protein 1-like 1
-1.73553	A_23_P167027	5745	PTHR1	parathyroid hormone receptor 1
-1.73721	A_23_P416581	2781	GNAZ	guanine nucleotide binding protein (G protein), alpha z polypeptide
-1.73777	A_23_P158725	9123	SLC16A3	solute carrier family 16 (monocarboxylic acid transporters), member 3
-1.74251	A_23_P75097	79955	PDZK7	PDZ domain containing 7
-1.74742	A_23_P397274	2260	FGFR1	fibroblast growth factor receptor 1 (fms-related tyrosine kinase 2, Pfeiffer syndrome)
-1.79087	A_23_P211673	84631	SLITRK2	SLIT and NTRK-like family, member 2
-1.79132	A_23_P140642	348094	LOC348094	hypothetical protein LOC348094
-1.81119	A_23_P209459	2591	GALNT3	UDP-N-acetyl-alpha-D-galactosamine:polypeptide N-acetylgalactosaminyltransferase 3 (GalNAc-T3)
-1.82818	A_23_P66774	124975	FLJ90165	hypothetical protein FLJ90165
-1.83642	A_23_P117971			Human B-cell growth factor (BCGF1) mRNA, complete cds. [M15530]
-1.84348	A_23_P121250	1974	EIF4A2	eukaryotic translation initiation factor 4A, isoform 2
-1.85528	A_23_P145191	5429	POLH	polymerase (DNA directed), eta
-1.85782	A_23_P44627	1719	DHFR	dihydrofolate reductase
-1.86159	A_23_P152991			Homo sapiens cDNA FLJ43684 fis, clone TBAES2001492. [AK125672]
-1.87068	A_23_P6429	10738	RFPL3	ret finger protein-like 3
-1.89646	A_23_P148858	27308	AD7C-NTP	neuronal thread protein AD7c-NTP
-1.89722	A_23_P118581	92591	ASB16	ankyrin repeat and SOCS box-containing 16
-1.89839	A_23_P147345	9123	SLC16A3	solute carrier family 16 (monocarboxylic acid transporters), member 3
-1.90467	A_23_P35943	255239	ANKK1	ankyrin repeat and kinase domain containing 1
-1.90763	A_23_P164324			Homo sapiens, Similar to apoptosis related protein, clone IMAGE:5213487, mRNA. [BC044941]
-1.91383	A_23_P126752	832	CAPZB	capping protein (actin filament) muscle Z-line, beta
-1.92167	A_23_P109089	128578	C20orf107	chromosome 20 open reading frame 107
-1.92391	A_23_P251749	3684	ITGAM	integrin, alpha M (complement component receptor 3, alpha; also known as CD11b (p170), macrophage antigen alpha polypeptide)
-1.92979	A_23_P109910	286676	ILDR1	immunoglobulin-like domain containing receptor 1
-1.93025	A_23_P254433	10739	RFPL2	ret finger protein-like 2
-1.93212	A_23_P119943	3485	IGFBP2	insulin-like growth factor binding protein 2, 36kDa
-1.94222	A_23_P210470			AB026048 RBP-L {Homo sapiens}, partial (11%) [THC1858960]
-1.95328	A_23_P119583	5143	PDE4C	phosphodiesterase 4C, cAMP-specific (phosphodiesterase E1 dunce homolog, Drosophila)
-1.96284	A_23_P218717	22888	UBOX5	U-box domain containing 5
-1.96587	A_23_P79032	84757	MGC10814	hypothetical protein MGC10814
-1.98506	A_23_P215669	55163	PNPO	pyridoxine 5'-phosphate oxidase
-1.99332	A_23_P111132	3303	HSPA1A	heat shock 70kDa protein 1A
-2.01665	A_23_P96809	54744	DKFZp566H0824	hypothetical protein DKFZp566H0824
-2.02093	A_23_P138635	664	BNIP3	BCL2/adenovirus E1B 19kDa interacting protein 3
-2.03865	A_23_P71680	2176	FANCC	Fanconi anemia, complementation group C
-2.06069	A_23_P147365			Human Line-1 repeat mRNA with 2 open reading frames. [M19503]
-2.06219	A_23_P118392	51655	RASD1	RAS, dexamethasone-induced 1
-2.067	A_23_P124625	8795	TNFRSF10B	tumor necrosis factor receptor superfamily, member 10b
-2.07576	A_23_P130642	254268	MGC26989	hypothetical protein MGC26989
-2.08579	A_23_P124078			Homo sapiens cDNA FLJ11531 fis, clone HEMBA1002661. [AK021593]
-2.15278	A_23_P13969	5829	PXN	paxillin
-2.15509	A_23_P108105			Homo sapiens cDNA FLJ20700 fis, clone KAIA2250. [AK000707]
-2.18339	A_23_P45014	5481	PPID	peptidylprolyl isomerase D (cyclophilin D)
-2.18991	A_23_P131111	376497	SLC27A1	solute carrier family 27 (fatty acid transporter), member 1
-2.19565	A_23_P4653	147700	KLC2L	kinesin light chain 2-like
-2.19889	A_23_P48414	8900	CCNA1	cyclin A1
-2.20997	A_23_P207675	113026	PLCD3	phospholipase C, delta 3
-2.24566	A_23_P214080	1958	EGR1	early growth response 1
-2.25862	A_23_P104318	54541	DDIT4	DNA-damage-inducible transcript 4
-2.26029	A_23_P259357			Homo sapiens, Similar to expressed sequence AI414849, clone IMAGE:4814106, mRNA. [BC040191]
-2.26799	A_23_P94067	7586	ZKSCAN1	zinc finger with KRAB and SCAN domains 1
-2.34456	A_23_P78428			Homo sapiens mRNA; cDNA DKFZp686P1116 (from clone DKFZp686P1116). [AL832180]
-2.35472	A_23_P143285			Homo sapiens cDNA FLJ20802 fis, clone ADSU01223. [AK000809]
-2.40987	A_23_P148602	8552	INE1	inactivation escape 1
-2.43685	A_23_P21421	2813	GP2	glycoprotein 2 (zymogen granule membrane)
-2.4535	A_23_P144531	80216	ALPK1	alpha-kinase 1
-2.60616	A_23_P32684			Homo sapiens PRO1051 mRNA, complete cds. [AF116619]
-2.91602	A_23_P84246			Homo sapiens ovarian cancer related protein OVN9-3 (OVN9-3) mRNA, complete cds. [AF257098]
-2.97965	A_23_P2378			Homo sapiens cDNA clone IMAGE:3926153, partial cds. [BC004866]
