# Supplementary material for: A Complex Role for FGF-2 in Self-Renewal, Survival, and Adhesion of Human Embryonic Stem Cells
Source: Stem Cells. 2009 Aug;27(8):1847–57. doi: 10.1002/stem.128 (PMC2798073; doi:10.1002/stem.128)
Supplement: Supplementary file 6 [file stem0027-1847-SD6.xls]

## Sheet: SU5402_FGF_compare_TF
Transcription Factors	Genes in SU5402	No of DEG in SU5402	Percentage SU5402	Genes in FGF	No of DEG in FGF	Percentage FGF	P value
TCF-4	EPAS1 S100A13 THRAP2 TP53BP2 BEX1 RARRES2 PRKAR1A GOLGA5 CYR61 NDUFAB1 BEX2 GLUD1 NMU ARHGEF9 PTN EML1 SGK TCEAL4 SESN1 COL1A1 TMEM33 IRF2BP2 TXNDC4 NMI SLC22A17 TERF1 GABARAP JAG1 COL9A1 HMOX1 WASF1 UPK3B CTSL PQLC1 NFE2L2 FRAT2 GOT2 CYP1B1 DUSP1 IL6 LECT1 RAB11FIP1 INDO SIPA1L2 SLC38A2 HMGCR MYB ZFP36L2 HMGCS1 PRUNE BTG3 FZD8 FST CLC SALL2 SORL1 ZBTB20 PINK1 SP1 CCNDBP1 RGS2 PPAP2A AMPD3 ARNT2 …	80	31.75	IGFBP2 TXNIP PVRL3 KCNH2 ILDR1 SYT6 GNL3 CENPH FGFR1 COL12A1 CD44 SLC39A8 JUND PIM1 DNAJB6 CDKAL1 CCNA1 APOL4 MRPL32 ITGAM HESX1 RDBP EIF4A2 LRFN5 RHBDL6 BNIP3 TIMP4	27	51.92	0.00680028
AP-4	NEK3 MGC3200 TUBB2 HSPA2 ATP6AP1 FOS TERF1 NDUFA1 DAPK3 ANXA2 PPP1R1A	11	4.37	KCNH2 CRSP8 GNL3 LEFTY1 GPR153 EIF4A2 BNIP3 PDZK7	8	15.38	0.00720416
SOX	FGF13 TNFSF14 GDF15 NRAS CYP1B1 IL6 PHC1 ADPGK OMA1 AMPD3 KAL1 BLVRA GMPS	13	5.16	IGFBP2 PVRL3 ILDR1 FGFR1 SLC16A3 GPR153 APOL4 HESX1	8	15.38	0.0145726
LXR	SGK	1	0.4	APOL4 HESX1 EIF4A2	3	5.77	0.016739
ATF6	RYBP GOLGA5 METRNL CHST8 PORCN COL1A1 PERP IRF2BP2 TXNDC4 COL9A3 SLC22A17 GABARAP FGFR3 HERPUD1 UPK3B THEG NRAS SYNPO2L NFE2L2 GOT2 AES LRRC14 CLK1 IFITM1 MRPL52 PLS3 PHLDA2 DAPK3 TRIB3 PUS1 CDKN1C EFNA1 GNPTG BNIP3L POU2F2 CD97 TMEM2 HIPK2 GMPS	39	15.48	CD44 GPR153	2	3.85	0.0247536
v-Myb	S100A13 TP53BP2 PYCARD CYR61 METRNL FGF13 MGC3200 BEX2 SYBL1 TUBB2 CHST8 IRX2 PTN MLF1 SGK CAMK1D THSD1 FANCL PERP ATP6AP2 ATP1A2 TXNDC4 DCPS XPO1 VIL2 SUPT16H HPGD AP2B1 NFKBIA COX6C TERF1 JAG1 HRK HMOX1 WASF1 OVOL1 UPK3B THEG PDGFA CTSL SYNPO2L NFE2L2 DUSP1 IL6 PHC1 SPRY4 CLK1 SLC38A2 LAPTM4A YEATS2 DNMT3L PLS3 RAB11FIP4 HMGCS1 GNG13 WBP5 PRUNE PPP1R1A IGFBP4 FST TNFRSF8 SPCS2 SDC1 PINK1 SP1 HI…	87	34.52	HIST2H2AA PVRL3 ILDR1 UBOX5 SLC16A3 CCNA1 RDBP RHBDL6 BNIP3 RFPL3	10	19.23	0.0338622
LXR direct repeat 4	SGK DNMT3L	2	0.79	APOL4 HESX1 EIF4A2	3	5.77	0.0367725
PPAR	ELOVL6 EPAS1 NEK3 MVK PRKAR1A METRNL CNN1 MGC3200 CITED2 NMU USP18 ARHGEF9 PTN NR2F2 PTPRF POU5F1 TNFSF14 ATP6AP1 EML1 CAMK1D SGNE1 COL1A1 DNMT3B VIL2 SUPT16H HPGD AP2B1 COX6C SLC22A17 FGFR3 JAG1 MSN HRK IQCE HMOX1 CSRP2 WASPIP AGL HERPUD1 GSTO1 THEG PDGFA CTSL FRAT2 GOT2 CYP1B1 CCND2 DUSP1 IL6 ZNF350 LECT1 RAB11FIP1 INDO PHC1 GPR156 XYLT2 DLK1 IFITM1 YEATS2 THY1 MYB MRPL52 PLS3 GNG4 ZFP36L2 ADPG…	106	42.06	HIST2H2AA IGFBP2 TXNIP SDC3 DDIT4 KCNH2 ILDR1 SYT6 GNL3 RFPL2 COL12A1 UBOX5 GP2 SLC16A3 HMGB2 JUND CAPZB LEFTY1 GPR153 CDKAL1 APOL4 MRPL32 ITGAM HESX1 RDBP EIF4A2 LRFN5 RHBDL6 PDZK7 UPP1	30	57.69	0.0464985
Pax-3	RPL26 TP53BP2 SEPHS1 PYCARD HES4 RYBP METRNL MGC3200 NMU SYBL1 CHST8 IRX2 NR2F2 MLF1 TNFSF14 EML1 CAMK1D SGNE1 SESN1 PERP SLC25A16 IRF2BP2 DNMT3B TXNDC4 COL9A3 VIL2 SUPT16H AP2B1 FOS GDF15 NFKBIA TERF1 GABARAP FGFR3 JAG1 ACOX1 NDUFA1 SLCO4A1 SFRP1 KRT8 HMOX1 CSRP2 WASPIP AGL FBXL16 GRIN1 GSTO1 PDCD2 OVOL1 UPK3B NUDT4 PDGFA NRAS SYNPO2L NFE2L2 USP9X CYP1B1 CCND2 IL6 LECT1 LRRC14 CLK1 LAPTM4A RPS20…	120	47.62	SDC3 DDIT4 KCNH2 SLITRK2 CRSP8 SYT6 RFPL2 CDH22 CENPH CASP3 COL12A1 UBOX5 SLC39A8 GP2 SLC16A3 HMGB2 JUND PIM1 HCK CAPZB LEFTY1 DNAJB6 GPR153 CDKAL1 CCNA1 ITGAM HESX1 RDBP EIF4A2 RHBDL6 PDZK7 RFPL3 UPP1	33	63.46	0.0472678
ATF-1	MLF1 AP2B1 HMOX1 PQLC1 BNIP3L	5	1.98	HIST2H2AA JUND LEFTY1 GPR153	4	7.69	0.049563
MEIS1B:HOXA9	FGF13	1	0.4	PVRL3 SLITRK2	2	3.85	0.0768397
E12	PRSS8	1	0.4	ILDR1 SLC16A3	2	3.85	0.0768397
AML	XYLT2	1	0.4	KCNH2 TATDN2	2	3.85	0.0768397
Poly A downstream element	EPAS1 RPL26 BCL3 PORCN STAC2 THSD1 PERP GABARAP HRK CTSL2 OVOL1 CCND2 INDO LAPTM4A XYLT2 RPS20 SNX4 PPP1R1A TRIB3 OMA1 ETV4 NOL5A GNPTG GPC4 CD97 MAFB MSX2 NALP2 PTTG1 S100A11 EIF2C4	31	12.3	ASB16 EIF4A2	2	3.85	0.0873751
DEC	ELOVL6 EPAS1 S100A13 RPL26 THRAP2 TP53BP2 PYCARD NEK3 MVK CYR61 METRNL CGNL1 CITED2 CHST8 NR2F2 POU5F1 TNFSF14 COL1A1 TMEM33 ATP1A2 DNMT3B DCPS COL9A3 NMI GABARAP STOM MSN HRK SLCO4A1 HMOX1 WASPIP FBXL16 NUDT4 PDGFA DUSP1 RAB11FIP1 SIPA1L2 SLC38A2 IFITM1 RAB11FIP4 GNG13 PRUNE OMA1 DSCR1 TNFRSF8 KIFC2 SPCS2 KLHL2 PRSS8 EML4 GNPTG SCHIP1 RPL39L BNIP3L ARHGEF16 THAP1 ARNT2 PCDH11Y KAL1 TAGLN2 MSX2 N…	67	26.59	HIST2H2AA SLITRK2 CRSP8 SYT6 GNL3 RFPL2 CENPH CASP3 SLC39A8 TATDN2 HMGB2 ZNF537 HCK CBR3 GPR153 APOL4 ITGAM RDBP RFPL3 UPP1	20	38.46	0.0934017
PPAR direct repeat 1	ELOVL6 EPAS1 S100A13 RPL26 SEPHS1 PYCARD BEX1 HES4 VAMP8 NEK3 MVK PRKAR1A RYBP GOLGA5 CYR61 NDUFAB1 METRNL CGNL1 CNN1 FHL2 FGF13 MGC3200 CITED2 NMU USP18 ARHGEF9 SYBL1 TUBB2 CHST8 IRX2 PTN NR2F2 PORCN PTPRF POU5F1 STAC2 SAT TNFSF14 ATP6AP1 EML1 CAMK1D SGNE1 SESN1 FANCL COL1A1 TMEM33 PERP SLC25A16 ATP1A2 IRF2BP2 DNMT3B TXNDC4 DCPS XPO1 COL9A3 VIL2 SUPT16H HPGD NMI AP2B1 FOS GDF15 COX6C SLC22A17 GA…	209	82.94	HIST2H2AA IGFBP2 TXNIP SDC3 DDIT4 PVRL3 FANCC KCNH2 ILDR1 SLITRK2 CRSP8 SYT6 GNL3 RFPL2 CDH22 CENPH CASP3 COL12A1 UBOX5 SLC39A8 GP2 SLC16A3 TATDN2 HMGB2 JUND PIM1 ZNF537 CBR3 CAPZB LEFTY1 ASB16 GPR153 CDKAL1 CCNA1 APOL4 LDHA MRPL32 ITGAM HESX1 RDBP EIF4A2 LRFN5 RHBDL6 BNIP3 PDZK7 TIMP4 RFPL3 UPP1	48	92.31	0.095875
GATA-1	ELOVL6 EPAS1 THRAP2 BEX1 RARRES2 CGNL1 CNN1 CITED2 NMU ARHGEF9 TUBB2 CHST8 NR2F2 POU5F1 SAT HSPA2 THSD1 TMEM33 SLC25A16 DNMT3B TXNDC4 XPO1 GDF15 NFKBIA TERF1 ACOX1 STOM MSN HRK COL9A1 SLCO4A1 SFRP1 KRT8 HMOX1 CSRP2 UPK3B NUDT4 PDGFA CTSL NRAS SYNPO2L USP9X GOT2 ZNF395 RAB11FIP1 CLK1 XYLT2 RPS20 DLK1 SNX4 YEATS2 PLS3 GNG4 HMGCS1 ADPGK TCF15 PPP1R1A BTG3 FZD8 TRIB3 DSCR1 SPCS2 SDC1 ETV4 ZBTB20 PINK…	83	32.94	GNL3 CENPH CASP3 HCK CBR3 CAPZB ASB16 ITGAM LRFN5 RHBDL6 TIMP4	11	21.15	0.101858
FOXD3	ELOVL6 S100A13 THRAP2 SEPHS1 PYCARD HES4 VAMP8 RARRES2 NEK3 MVK PRKAR1A RYBP GOLGA5 BCL3 NDUFAB1 CGNL1 CNN1 FHL2 FGF13 MGC3200 BEX2 CITED2 GLUD1 USP18 ARHGEF9 SYBL1 TUBB2 CHST8 IRX2 PTN NR2F2 PORCN POU5F1 STAC2 MLF1 SAT HSPA2 ATP6AP1 SGK SGNE1 TCEAL4 SESN1 THSD1 FANCL PERP ATP6AP2 SLC25A16 ATP1A2 IRF2BP2 DNMT3B TXNDC4 DCPS XPO1 VIL2 SUPT16H HPGD NMI NELL2 AP2B1 FOS GDF15 NFKBIA COX6C TERF1 GABARA…	197	78.17	IGFBP2 TXNIP DDIT4 PVRL3 FANCC KCNH2 ILDR1 SLITRK2 CRSP8 GNL3 CENPH CASP3 COL12A1 CD44 SLC39A8 GP2 TATDN2 PIM1 HCK CBR3 CAPZB LEFTY1 DNAJB6 CDKAL1 CCNA1 APOL4 LDHA MRPL32 ITGAM HESX1 RDBP EIF4A2 LRFN5 RHBDL6 UPP1	35	67.31	0.107325
TEF	S100A13 THRAP2 BEX1 RYBP FGF13 BEX2 NMU ARHGEF9 SYBL1 TUBB2 CHST8 PTN PORCN POU5F1 SGNE1 FANCL SLC25A16 TXNDC4 FOS TERF1 JAG1 STOM WASF1 CTSL2 GSTO1 SYNPO2L FRAT2 ZNF350 MRPL52 ZFP36L2 ANXA2 OMA1 TCEAL2 FST CLC SALL2 PCOLCE2 ETV4 ZBTB20 HIS1 EML4 SCHIP1 RPL39L BNIP3L RGS2 AMPD3 ARNT2 KCNH6 PCDH11Y KAL1 TMEM2 MSX2 EDNRB GMPS SCML1	55	21.83	SDC3 DDIT4 PVRL3 ILDR1 CRSP8 CENPH CASP3 SLC39A8 GP2 DNAJB6 ASB16 CDKAL1 CCNA1 APOL4 RDBP EIF4A2 LRFN5	17	32.69	0.107325
Elk-1	ELOVL6 RPL26 TP53BP2 HES4 BCL3 FGF13 NMU IRX2 PTPRF POU5F1 TNFSF14 ATP6AP1 CAMK1D TXNDC4 COL9A3 VIL2 FOS COX6C SLC22A17 TERF1 GABARAP FGFR3 COMTD1 STOM MSN SLCO4A1 SFRP1 KRT8 AGL FBXL16 GSTO1 UPK3B THEG NUDT4 PDGFA CTSL GOT2 DUSP1 IL6 ZNF350 RAB11FIP1 INDO LRRC14 SIPA1L2 PHC1 XYLT2 YEATS2 DNMT3L THY1 MRPL52 PLS3 RAB11FIP4 GNG4 ZFP36L2 HMGCS1 PHLDA2 PRUNE DAPK3 FZD8 IGFBP4 FST PUS1 TNFRSF8 PCOLCE2…	94	37.3	HIST2H2AA SDC3 CDH22 CENPH TATDN2 JUND ZNF537 LEFTY1 ASB16 CDKAL1 APOL4 MRPL32 RDBP	13	25	0.110799
CDP CR1	THRAP2 PRKAR1A RYBP USP18 ARHGEF9 IRX2 PTN NR2F2 PORCN POU5F1 MLF1 SGK THSD1 SLC25A16 TXNDC4 VIL2 NFKBIA COX6C HRK DEPDC6 SLCO4A1 KRT8 CSRP2 CTSL2 PDCD2 SYNPO2L USP9X GOT2 CYP1B1 DUSP1 IL6 ZNF395 LECT1 RAB11FIP1 PHC1 SPRY4 GPR156 ATP6V1E2 DLK1 PLS3 ZFP36L2 HMGCS1 ADPGK GNG13 WBP5 PRUNE ANXA2 IGFBP4 TCEAL2 FST KIFC2 CLC ETV4 CDKN1C EFNA1 CCNDBP1 SCHIP1 RPL39L POU2F2 THAP1 MGC27085 IER2 RGS16 UGCG …	82	32.54	IGFBP2 SDC3 DDIT4 PVRL3 SLITRK2 CRSP8 RFPL2 CDH22 FGFR1 COL12A1 UBOX5 GP2 HMGB2 ZNF537 HCK CBR3 CAPZB CDKAL1 HESX1 EIF4A2 TIMP4 RFPL3 UPP1	23	44.23	0.111996
c-Myb	RYBP NMU TUBB2 FANCL SLC22A17 JAG1 HRK SFRP1 WASPIP WASF1 THEG NRAS NFE2L2 LRRC14 RPS20 THY1 ZFP36L2 EFNA1 CCNDBP1 MAFB SCML1	21	8.33	SDC3 RFPL2 CASP3 COL12A1 TATDN2 CAPZB APOL4 ITGAM	8	15.38	0.122955
RFX1 EF-C	EPAS1 SEPHS1 PYCARD HES4 NEK3 PRKAR1A RYBP GOLGA5 NDUFAB1 METRNL CGNL1 CNN1 FHL2 FGF13 MGC3200 CITED2 GLUD1 TUBB2 IRX2 PTN NR2F2 PTPRF POU5F1 SAT HSPA2 ATP6AP1 SGK CAMK1D THSD1 FANCL PERP IRF2BP2 DCPS COL9A3 SUPT16H HPGD AP2B1 NFKBIA COX6C SLC22A17 TERF1 COMTD1 JAG1 ACOX1 MSN SLCO4A1 HMOX1 CSRP2 AGL FBXL16 CTSL2 UPK3B NUDT4 PQLC1 NFE2L2 USP9X FRAT2 CCND2 DUSP1 IL6 ZNF350 ZNF395 AES INDO SIPA1L2 P…	118	46.83	HIST2H2AA IGFBP2 TXNIP FANCC SYT6 GNL3 CENPH FGFR1 COL12A1 CD44 GP2 HCK LEFTY1 DNAJB6 ASB16 GPR153 LDHA RFPL3	18	34.62	0.126097
Evi-1	ELOVL6 EPAS1 S100A13 RPL26 THRAP2 SEPHS1 PYCARD BEX1 HES4 VAMP8 RARRES2 NEK3 PRKAR1A RYBP CYR61 NDUFAB1 CGNL1 CNN1 FHL2 FGF13 BEX2 NMU USP18 ARHGEF9 SYBL1 TUBB2 CHST8 PTN PORCN PTPRF POU5F1 STAC2 MLF1 SAT HSPA2 TNFSF14 ATP6AP1 EML1 CAMK1D SGNE1 TCEAL4 THSD1 FANCL COL1A1 TMEM33 ATP6AP2 SLC25A16 ATP1A2 DNMT3B TXNDC4 DCPS XPO1 COL9A3 VIL2 HPGD NMI NELL2 AP2B1 FOS GDF15 NFKBIA COX6C TERF1 GABARAP COM…	200	79.37	HIST2H2AA TXNIP PVRL3 FANCC KCNH2 ILDR1 SLITRK2 GNL3 RFPL2 CENPH FGFR1 CASP3 COL12A1 CD44 SLC39A8 GP2 SLC16A3 TATDN2 HMGB2 HCK CBR3 DNAJB6 GPR153 CDKAL1 CCNA1 APOL4 MRPL32 ITGAM HESX1 RDBP EIF4A2 LRFN5 RHBDL6 TIMP4 RFPL3 UPP1	36	69.23	0.142353
c-Myc:Max	HES4 RYBP CNN1 GLUD1 IRX2 TNFSF14 PERP ATP6AP2 SLC25A16 XPO1 VIL2 FOS COX6C ACOX1 SLCO4A1 KRT8 CSRP2 CTSL2 THEG NUDT4 PQLC1 USP9X CCND2 IL6 ZNF395 LRRC14 LAPTM4A RPS20 THY1 MRPL52 ZFP36L2 ADPGK GNG13 PHLDA2 ANXA2 VGF PUS1 ETV4 RGS2 ARNT2 UGCG RNF2 NFE2L3 HNRPA0 S100A11 KRT18	46	18.25	TXNIP SYT6 CASP3 SLC39A8 LRFN5	5	9.62	0.155608
v-Maf	S100A13 HES4 MVK NDUFAB1 METRNL CNN1 FHL2 CITED2 SYBL1 TUBB2 CHST8 IRX2 PORCN PTPRF POU5F1 TCEAL4 PERP TXNDC4 COL9A3 HPGD NELL2 AP2B1 FOS SLC22A17 GABARAP COMTD1 JAG1 MSN HRK KRT8 HMOX1 FBXL16 PDCD2 UPK3B PDGFA CYP1B1 ZNF395 LRRC14 CLK1 DLK1 YEATS2 WBP5 PHLDA2 PRUNE DAPK3 ANXA2 BTG3 TRIB3 BMP7 FST PUS1 SPCS2 PINK1 KLHL2 PIM2 PRSS8 GNPTG KCNH6 TAGLN2 CORO1C PTTG1 S100P KRT18	63	25	SDC3 KCNH2 SLITRK2 GNL3 RFPL2 FGFR1 COL12A1 HMGB2 JUND CBR3 LEFTY1 DNAJB6 ASB16 GPR153 PDZK7 TIMP4 RFPL3 UPP1	18	34.62	0.169354
GABP	No genes	0	0	RDBP	1	1.92	0.171053
NRSF	No genes	0	0	KCNH2	1	1.92	0.171053
ATF	No genes	0	0	HIST2H2AA	1	1.92	0.171053
C/EBPdelta	ELOVL6 EPAS1 S100A13 RPL26 THRAP2 SEPHS1 PYCARD VAMP8 PRKAR1A GOLGA5 CYR61 NDUFAB1 FHL2 BEX2 CITED2 USP18 TUBB2 CHST8 NR2F2 POU5F1 MLF1 SAT TNFSF14 SGK CAMK1D SGNE1 TCEAL4 SESN1 TMEM33 PERP ATP6AP2 SLC25A16 IRF2BP2 DNMT3B TXNDC4 XPO1 COL9A3 SUPT16H NMI AP2B1 FOS GDF15 COX6C GABARAP COMTD1 ACOX1 STOM MSN HRK KRT8 CSRP2 WASPIP AGL WASF1 UPK3B CTSL NRAS SYNPO2L PQLC1 NFE2L2 USP9X GOT2 CYP1B1 DUSP1 R…	119	47.22	IGFBP2 TXNIP SDC3 PVRL3 FANCC GNL3 RFPL2 CENPH CASP3 CD44 UBOX5 SLC16A3 TATDN2 HMGB2 PIM1 HCK CBR3 CAPZB DNAJB6 GPR153 CDKAL1 CCNA1 APOL4 LDHA MRPL32 EIF4A2 LRFN5 RHBDL6 BNIP3 UPP1	30	57.69	0.1746
Olf-1	MGC3200 BEX2 HMOX1 VGF GPC4 EFNB1	6	2.38	IGFBP2 ILDR1 RDBP	3	5.77	0.186096
TCF-1P	CCND2 LRRC14 GPRASP2	3	1.19	DDIT4 SLC16A3	2	3.85	0.203719
HES1	NDUFAB1 IRX2 POU5F1 PERP IRF2BP2 COL9A3 SUPT16H FOS SLC22A17 FGFR3 DEPDC6 SLCO4A1 GRIN1 OVOL1 UPK3B PDGFA CTSL RAB11FIP1 PHC1 ATP6V1E2 YEATS2 PLS3 HMGCS1 GNG13 DAPK3 TCF15 CUEDC1 FZD8 OMA1 PUS1 CRABP1 KIFC2 SP1 PIM2 NOL5A RGS2 THAP1 GPC4 RGS16 KCNH6 TAGLN2 HIPK2 EIF2C4	43	17.06	CDH22 GPR153 APOL4 EIF4A2 PDZK7	5	9.62	0.214406
Osf2	ELOVL6 SEPHS1 HES4 VAMP8 RARRES2 NEK3 RYBP CYR61 CGNL1 FHL2 FGF13 BEX2 CITED2 GLUD1 NMU ARHGEF9 SYBL1 TUBB2 IRX2 PORCN STAC2 TNFSF14 EML1 SGK SGNE1 TCEAL4 THSD1 TXNDC4 NELL2 NFKBIA JAG1 STOM MSN COL9A1 SLCO4A1 SFRP1 KRT8 WASPIP WASF1 CTSL2 GSTO1 PDCD2 OVOL1 PQLC1 CYP1B1 DUSP1 IL6 INDO SIPA1L2 SPRY4 CLK1 SLC38A2 GPR156 LAPTM4A XYLT2 RPS20 THY1 MYB PLS3 ZFP36L2 ADPGK PRUNE DAPK3 CUEDC1 FZD8 DSCR1 C…	97	38.49	HIST2H2AA FANCC KCNH2 ILDR1 SYT6 GNL3 CENPH FGFR1 CD44 UBOX5 GP2 TATDN2 HMGB2 HCK CBR3 CAPZB ASB16 APOL4 MRPL32 ITGAM RDBP EIF4A2 LRFN5 TIMP4 UPP1	25	48.08	0.216034
TAL1	S100A13 PORCN SGNE1 TCEAL4 COL1A1 ATP1A2 XPO1 HMOX1 PDCD2 NFE2L2 GOT2 CYP1B1 IFITM1 YEATS2 PHLDA2 TCF15 PPP1R1A RGS2 GPC4 MGC27085 RNF2 OAZ2 DR1 EFNB1	24	9.52	PVRL3 RFPL2 CDH22 UBOX5 DNAJB6 APOL4 RHBDL6 RFPL3	8	15.38	0.217351
myogenin / NF-1	ELOVL6 EPAS1 S100A13 TP53BP2 PYCARD VAMP8 METRNL CNN1 MGC3200 NMU USP18 ARHGEF9 CHST8 PTN PTPRF STAC2 MLF1 HSPA2 TNFSF14 EML1 CAMK1D SGNE1 SESN1 THSD1 COL1A1 PERP SLC25A16 DNMT3B TXNDC4 NELL2 AP2B1 COX6C SLC22A17 GABARAP COMTD1 KRT8 WASPIP FBXL16 GRIN1 WASF1 GSTO1 PDCD2 OVOL1 UPK3B NUDT4 NFE2L2 USP9X IL6 ZNF350 ZNF395 LECT1 RAB11FIP1 LRRC14 SIPA1L2 PHC1 CLK1 RPS20 IFITM1 SNX4 YEATS2 THY1 RAB11FIP…	102	40.48	IGFBP2 TXNIP SDC3 KCNH2 ILDR1 GNL3 CDH22 UBOX5 GP2 SLC16A3 TATDN2 JUND PIM1 CBR3 CAPZB ASB16 GPR153 APOL4 LDHA MRPL32 ITGAM EIF4A2 PDZK7 TIMP4 RFPL3 UPP1	26	50	0.219874
Bach2	EPAS1 RPL26 PYCARD BEX1 HES4 VAMP8 RARRES2 NEK3 PRKAR1A RYBP GOLGA5 BCL3 METRNL CNN1 FGF13 BEX2 CITED2 GLUD1 TUBB2 IRX2 PORCN POU5F1 MLF1 SAT TNFSF14 ATP6AP1 SGNE1 THSD1 FANCL COL1A1 ATP6AP2 DNMT3B TXNDC4 DCPS XPO1 COL9A3 VIL2 AP2B1 GDF15 SLC22A17 FGFR3 MSN IQCE KRT8 CSRP2 FBXL16 GRIN1 HERPUD1 CTSL2 GSTO1 OVOL1 UPK3B THEG CTSL NRAS NFE2L2 USP9X FRAT2 DUSP1 LECT1 AES INDO LRRC14 SIPA1L2 PHC1 CLK1 …	118	46.83	TXNIP SDC3 DDIT4 CRSP8 SYT6 CENPH FGFR1 CD44 TATDN2 PIM1 ZNF537 HCK DNAJB6 GPR153 LDHA MRPL32 ITGAM RHBDL6 UPP1	19	36.54	0.220658
NF-kappaB p65	THRAP2 HES4 GOLGA5 NDUFAB1 NFKBIA THEG IFITM1 MYB ZFP36L2 MGC27085	10	3.97	No genes	0	0	0.220729
MAZR	THRAP2 CYR61 METRNL FHL2 MGC3200 CHST8 NR2F2 IRF2BP2 DCPS XPO1 NMI FOS GABARAP HRK NDUFA1 HMOX1 GRIN1 OVOL1 UPK3B THEG PDGFA FRAT2 LRRC14 PHC1 SPRY4 SLC38A2 THY1 MRPL52 FZD8 VGF CA14 KIFC2 SDC1 PIM2 BNIP3L POU2F2 IER2 ARID3A TMEM2 SCML1	40	15.87	PVRL3 KCNH2 UBOX5 TATDN2 JUND ZNF537 HCK CAPZB GPR153 LDHA RHBDL6 RFPL3	12	23.08	0.226057
COMP1	ELOVL6 EPAS1 RPL26 THRAP2 TP53BP2 PYCARD BEX1 VAMP8 PRKAR1A RYBP GOLGA5 BCL3 CYR61 CGNL1 FHL2 FGF13 MGC3200 BEX2 CITED2 NMU USP18 ARHGEF9 SYBL1 TUBB2 CHST8 PTN NR2F2 PORCN PTPRF MLF1 HSPA2 EML1 SGK TCEAL4 SESN1 FANCL COL1A1 TMEM33 PERP SLC25A16 IRF2BP2 TXNDC4 XPO1 COL9A3 VIL2 SUPT16H NELL2 AP2B1 FOS NFKBIA COX6C TERF1 COMTD1 ACOX1 STOM HRK COL9A1 IQCE SFRP1 CSRP2 WASPIP WASF1 HERPUD1 CTSL2 GSTO1 …	167	66.27	HIST2H2AA IGFBP2 TXNIP PVRL3 FANCC KCNH2 ILDR1 SLITRK2 SYT6 CENPH CASP3 COL12A1 CD44 UBOX5 TATDN2 HMGB2 JUND CBR3 CAPZB LEFTY1 ASB16 CCNA1 ITGAM HESX1 EIF4A2 LRFN5 RHBDL6 PDZK7 TIMP4 UPP1	30	57.69	0.265467
TCF11:MafG	NDUFAB1 TMEM33 ATP6AP2 HMOX1 GSTO1 IL6 YEATS2 HMGCS1 DSCR1 EDNRB	10	3.97	SLITRK2 HMGB2 HCK LDHA	4	7.69	0.270804
CCAAT box	TP53BP2 MVK PRKAR1A BCL3 CNN1 SYBL1 POU5F1 THSD1 COL1A1 TMEM33 XPO1 VIL2 HPGD ACOX1 STOM NDUFA1 SLCO4A1 SFRP1 CTSL2 GSTO1 NRAS PQLC1 GOT2 LECT1 XYLT2 SLC19A2 THY1 MYB PLS3 DAPK3 ANXA2 OMA1 DSCR1 FST KIFC2 PCOLCE2 SDC1 PINK1 SP1 HIS1 NOL5A PRSS8 EML4 POU2F2 PPAP2A GPC4 POLR1B PCDH11Y MAFB TMEM2 HNRPA0 SESN2 MSX2 NALP2 DARS EIF2C4 SCML1	57	22.62	HIST2H2AA CRSP8 CENPH TATDN2 ZNF537 ASB16 APOL4 ITGAM	8	15.38	0.272035
AIRE	FHL2 NELL2 JAG1 GSTO1	4	1.59	JUND EIF4A2	2	3.85	0.273233
Pax	EPAS1 RPL26 THRAP2 TP53BP2 SEPHS1 PYCARD BEX1 HES4 VAMP8 RARRES2 NEK3 MVK RYBP GOLGA5 BCL3 CYR61 METRNL CGNL1 CNN1 FHL2 FGF13 MGC3200 CITED2 NMU USP18 TUBB2 CHST8 PTN NR2F2 PORCN PTPRF POU5F1 STAC2 MLF1 SAT TNFSF14 ATP6AP1 EML1 SGK CAMK1D SGNE1 SESN1 THSD1 ATP6AP2 SLC25A16 IRF2BP2 DNMT3B TXNDC4 XPO1 COL9A3 VIL2 SUPT16H HPGD NMI AP2B1 FOS GDF15 COX6C SLC22A17 FGFR3 COMTD1 JAG1 ACOX1 STOM HRK DEPDC…	198	78.57	HIST2H2AA IGFBP2 SDC3 DDIT4 PVRL3 KCNH2 ILDR1 SLITRK2 CRSP8 GNL3 CDH22 COL12A1 CD44 UBOX5 SLC39A8 SLC16A3 TATDN2 HMGB2 JUND PIM1 HCK CBR3 CAPZB LEFTY1 DNAJB6 ASB16 GPR153 CCNA1 APOL4 LDHA ITGAM RDBP BNIP3 PDZK7 TIMP4 RFPL3 UPP1	37	71.15	0.275557
LEF-1	ELOVL6 EPAS1 S100A13 TP53BP2 BEX1 VAMP8 RARRES2 NEK3 GOLGA5 BCL3 CYR61 FHL2 MGC3200 BEX2 NMU ARHGEF9 TUBB2 CHST8 PORCN EML1 SGK TCEAL4 FANCL IRF2BP2 TXNDC4 NELL2 SLC22A17 TERF1 FGFR3 JAG1 NDUFA1 HMOX1 AGL WASF1 GSTO1 PDCD2 THEG PDGFA CTSL NRAS PQLC1 NFE2L2 FRAT2 GOT2 CYP1B1 DUSP1 LECT1 AES RAB11FIP1 INDO PHC1 SPRY4 SLC38A2 GPR156 ATP6V1E2 MYB ZFP36L2 ADPGK ANXA2 BTG3 FZD8 TRIB3 VGF IGFBP4 CA14 FS…	99	39.29	HIST2H2AA IGFBP2 TXNIP SDC3 FANCC KCNH2 ILDR1 GNL3 CENPH FGFR1 COL12A1 CD44 SLC39A8 GP2 SLC16A3 JUND PIM1 ZNF537 CAPZB CDKAL1 APOL4 RDBP LRFN5 BNIP3 TIMP4	25	48.08	0.278575
c-Ets-1 68	ELOVL6 TP53BP2 PYCARD HES4 NEK3 MVK PRKAR1A RYBP BCL3 CYR61 NDUFAB1 CGNL1 FGF13 MGC3200 CITED2 GLUD1 NMU ARHGEF9 SYBL1 TUBB2 CHST8 IRX2 PTPRF POU5F1 STAC2 SAT ATP6AP1 TCEAL4 COL1A1 TMEM33 PERP ATP1A2 IRF2BP2 TXNDC4 DCPS XPO1 COL9A3 VIL2 HPGD FOS GDF15 NFKBIA TERF1 FGFR3 COMTD1 MSN HRK IQCE SLCO4A1 SFRP1 KRT8 CSRP2 FBXL16 GRIN1 WASF1 GSTO1 THEG PDGFA CTSL NRAS SYNPO2L PQLC1 NFE2L2 USP9X FRAT2 GOT2…	139	55.16	TXNIP SDC3 DDIT4 PVRL3 ILDR1 CRSP8 RFPL2 COL12A1 UBOX5 GP2 TATDN2 PIM1 HCK LEFTY1 DNAJB6 ASB16 CCNA1 APOL4 LDHA ITGAM RDBP RHBDL6 TIMP4 RFPL3	24	46.15	0.285246
Sp3	NR2F2 ATP6AP1 SGK THSD1 PERP ATP6AP2 SLC25A16 XPO1 COL9A3 FOS TERF1 FGFR3 COMTD1 STOM IQCE KRT8 FBXL16 OVOL1 UPK3B SYNPO2L PQLC1 FRAT2 CCND2 LRRC14 SPRY4 XYLT2 RPS20 ATP6V1E2 DLK1 HMGCS1 GNG13 PHLDA2 TCF15 PPP1R1A CUEDC1 VGF OMA1 FST TNFRSF8 KIFC2 SALL2 CDKN1C SP1 PIM2 CCNDBP1 GNPTG CTDSP1 GPC4 IER2 FBXO25 RGS16 UGCG TAGLN2 NSMAF MSX2 S100P EDNRB KRT18	58	23.02	SDC3 FANCC KCNH2 SYT6 FGFR1 CASP3 COL12A1 UBOX5 ZNF537 CBR3 LEFTY1 LDHA LRFN5 RHBDL6 PDZK7 RFPL3	16	30.77	0.286305
E2F-1	ELOVL6 EPAS1 S100A13 THRAP2 SEPHS1 HES4 RARRES2 MVK CYR61 METRNL CGNL1 CNN1 CITED2 USP18 TUBB2 IRX2 PTN NR2F2 SAT ATP6AP1 EML1 SESN1 THSD1 TMEM33 ATP6AP2 ATP1A2 IRF2BP2 XPO1 COL9A3 VIL2 HPGD FOS GABARAP COMTD1 MSN HRK DEPDC6 IQCE HMOX1 CSRP2 FBXL16 GRIN1 WASF1 OVOL1 UPK3B THEG PDGFA FRAT2 CYP1B1 CCND2 DUSP1 ZNF350 ZNF395 AES LRRC14 PHC1 SPRY4 CLK1 SLC38A2 RPS20 DLK1 IFITM1 HMGCR DNMT3L MYB MRPL52…	114	45.24	HIST2H2AA TXNIP FANCC CRSP8 GNL3 RFPL2 CENPH FGFR1 COL12A1 CD44 UBOX5 GP2 TATDN2 HMGB2 JUND PIM1 ZNF537 HCK DNAJB6 ASB16 GPR153 APOL4 LDHA ITGAM EIF4A2 RHBDL6 BNIP3 PDZK7	28	53.85	0.286932
NF-E2	GOLGA5 NDUFAB1 JAG1 HMOX1 IL6 YEATS2 TRIB3 PINK1 BLVRA MSX2 EDNRB	11	4.37	KCNH2 FGFR1 LDHA ITGAM	4	7.69	0.298672
XFD-1	SEPHS1 MLF1 SGNE1 COL9A1 SLC19A2 WBP5 IGFBP4 PCDH11Y OAZ2 EIF2C4 CD24	11	4.37	IGFBP2 TXNIP FGFR1 DNAJB6	4	7.69	0.298672
Nrf-1	SCML1	1	0.4	DNAJB6	1	1.92	0.313314
Cart-1	SYBL1	1	0.4	ILDR1	1	1.92	0.313314
alpha-CP1	XPO1	1	0.4	ASB16	1	1.92	0.313314
PBX	ELOVL6 EPAS1 S100A13 THRAP2 TP53BP2 SEPHS1 RARRES2 NEK3 PRKAR1A RYBP CYR61 CGNL1 FHL2 FGF13 BEX2 NMU ARHGEF9 SYBL1 CHST8 IRX2 PTN NR2F2 PORCN PTPRF POU5F1 STAC2 MLF1 HSPA2 TNFSF14 ATP6AP1 SGK SESN1 THSD1 FANCL COL1A1 PERP ATP1A2 IRF2BP2 TXNDC4 XPO1 VIL2 HPGD NELL2 AP2B1 FOS GDF15 NFKBIA COX6C TERF1 FGFR3 COMTD1 STOM MSN HRK DEPDC6 COL9A1 NDUFA1 SLCO4A1 SFRP1 WASPIP GRIN1 WASF1 CTSL2 GSTO1 PDCD2 U…	170	67.46	HIST2H2AA SDC3 DDIT4 PVRL3 FANCC KCNH2 ILDR1 SYT6 GNL3 RFPL2 CDH22 CENPH CASP3 COL12A1 CD44 UBOX5 SLC39A8 GP2 SLC16A3 HMGB2 JUND PIM1 ZNF537 CBR3 CAPZB LEFTY1 DNAJB6 ASB16 CDKAL1 CCNA1 MRPL32 HESX1 EIF4A2 LRFN5 RHBDL6 PDZK7 TIMP4 RFPL3 UPP1	39	75	0.326879
DEAF1	SEPHS1 CYR61 METRNL CITED2 POU5F1 SGK COL9A3 FBXL16 GRIN1 CCND2 SLC38A2 RPS20 GNG13 VGF KLHL2 PIM2 HIS1	17	6.75	ASB16	1	1.92	0.328732
Rb:E2F-1:DP-1	MVK CGNL1 USP18 NR2F2 EML1 COMTD1 FBXL16 UPK3B CCND2 DLK1 VGF SORL1 ARNT2 ARID3A	14	5.56	FANCC FGFR1 TATDN2 HMGB2 PIM1	5	9.62	0.339655
RREB-1	MGC3200 TERF1 GRIN1 PIM2 DSP	5	1.98	COL12A1 GPR153	2	3.85	0.342654
XFD-3	CITED2 ARHGEF9 PTN CTSL2 INDO SLC19A2 PLS3 RAB11FIP4 CLC ZBTB20 KLHL2 HIS1 ARNT2 UGCG S100A11	15	5.95	PVRL3 FANCC ZNF537 CDKAL1 MRPL32	5	9.62	0.355288
HTF	METRNL PERP COL9A3 MRPL52 GNG4 TRIB3 ARNT2 NALP2	8	3.17	No genes	0	0	0.359265
GR	PERP FRAT2 DLK1 GNG4 PPP1R1A SORL1 UGCG EDNRB	8	3.17	No genes	0	0	0.359265
ATATA	DCPS SUPT16H NMI SPRY4 SNX4 RAB11FIP4 CD97 MAFB NSMAF	9	3.57	No genes	0	0	0.366359
E4F1	ELOVL6 MVK SLC25A16 HMGCR ADPGK WBP5 IER2 CORO1C PTTG1	9	3.57	No genes	0	0	0.366359
XFD-2	BEX2 ARHGEF9 PTN JAG1 DEPDC6 IQCE PDCD2 ZNF350 PHC1 GPR156 CDKN1C PINK1 SCHIP1 AMPD3 POLR1B RNF2 PCDH11Y KAL1 DR1 GMPS SCML1	21	8.33	HMGB2 LRFN5	2	3.85	0.390183
LEF1TCF1	FHL2 STAC2 GSTO1 THEG PQLC1 USP9X AES PHC1 XYLT2 SLC19A2 MRPL52 TRIB3 VGF TCEAL2 KIFC2 SORL1 NOL5A CTDSP1 RGS16 KAL1	20	7.94	PIM1 RDBP	2	3.85	0.390639
Staf	S100A13 TP53BP2 NEK3 BEX2 SYBL1 COMTD1 GRIN1 WASF1 OVOL1 RAB11FIP1 LRRC14 SIPA1L2 PHLDA2 SORL1 SP1 SESN2 NALP2 DR1 S100P SCML1	20	7.94	HESX1 PDZK7	2	3.85	0.390639
TFIIA	EPAS1 S100A13 THRAP2 SEPHS1 BEX1 HES4 RARRES2 NEK3 PRKAR1A GOLGA5 BCL3 METRNL CGNL1 FHL2 FGF13 MGC3200 CITED2 NMU USP18 ARHGEF9 SYBL1 TUBB2 CHST8 IRX2 PTN PORCN PTPRF POU5F1 MLF1 SAT HSPA2 TNFSF14 ATP6AP1 EML1 SGK CAMK1D TCEAL4 SESN1 THSD1 COL1A1 PERP ATP6AP2 SLC25A16 IRF2BP2 DNMT3B TXNDC4 DCPS VIL2 SUPT16H HPGD FOS NFKBIA SLC22A17 TERF1 GABARAP JAG1 ACOX1 STOM MSN HRK COL9A1 IQCE SLCO4A1 SFRP1 K…	178	70.63	HIST2H2AA IGFBP2 TXNIP SDC3 DDIT4 FANCC KCNH2 ILDR1 SLITRK2 RFPL2 CDH22 CENPH FGFR1 CASP3 COL12A1 CD44 UBOX5 GP2 SLC16A3 HMGB2 JUND ZNF537 HCK CBR3 CAPZB LEFTY1 ASB16 GPR153 CCNA1 APOL4 LDHA MRPL32 RDBP EIF4A2 RHBDL6 BNIP3 PDZK7 TIMP4 RFPL3 UPP1	40	76.92	0.401966
OCT-x	THRAP2 BEX1 CHST8 TCEAL4 THSD1 TXNDC4 ACOX1 IQCE PDCD2 INDO GPR156 DLK1 PIM2 SCHIP1 RGS2 PPAP2A GPC4 PCDH11Y DARS	19	7.54	PVRL3 FANCC SLITRK2 CCNA1 APOL4 RFPL3	6	11.54	0.402441
BSAP	PTPRF COL9A3 GRIN1 OVOL1 IL6 DAPK3 SPCS2 CDKN1C	8	3.17	ZNF537 GPR153 MRPL32	3	5.77	0.407944
Cdx-2	ELOVL6 EPAS1 S100A13 RPL26 THRAP2 TP53BP2 SEPHS1 PYCARD BEX1 HES4 VAMP8 RARRES2 NEK3 PRKAR1A RYBP GOLGA5 CYR61 NDUFAB1 METRNL CGNL1 CNN1 FHL2 FGF13 BEX2 GLUD1 NMU ARHGEF9 SYBL1 TUBB2 CHST8 IRX2 PTN NR2F2 PORCN PTPRF MLF1 HSPA2 TNFSF14 EML1 SGK CAMK1D SGNE1 TCEAL4 SESN1 THSD1 FANCL TMEM33 PERP ATP6AP2 ATP1A2 IRF2BP2 TXNDC4 DCPS XPO1 VIL2 SUPT16H HPGD NMI NELL2 AP2B1 FOS GDF15 NFKBIA COX6C TERF1 GA…	210	83.33	HIST2H2AA IGFBP2 TXNIP SDC3 DDIT4 PVRL3 FANCC KCNH2 ILDR1 SLITRK2 CRSP8 SYT6 GNL3 RFPL2 CDH22 CENPH CASP3 COL12A1 CD44 UBOX5 SLC39A8 GP2 SLC16A3 TATDN2 HMGB2 JUND PIM1 HCK CBR3 CAPZB LEFTY1 DNAJB6 ASB16 GPR153 CDKAL1 CCNA1 APOL4 MRPL32 HESX1 EIF4A2 LRFN5 RHBDL6 BNIP3 TIMP4 RFPL3 UPP1	46	88.46	0.411136
Hox-1.3	WASF1 CTSL2	2	0.79	CD44	1	1.92	0.431551
CCAAT	DEPDC6 GMPS	2	0.79	ILDR1	1	1.92	0.431551
Clox	HRK SLC19A2	2	0.79	GP2	1	1.92	0.431551
aMEF-2	ELOVL6 PTN MLF1 CAMK1D THSD1 NELL2 NFKBIA SYNPO2L BTG3	9	3.57	IGFBP2 SDC3 EIF4A2	3	5.77	0.437986
AR	FGF13 USP18 DLK1 GNG4 PPP1R1A TRIB3 CLC UGCG KAL1	9	3.57	PVRL3 CDH22 CAPZB	3	5.77	0.437986
c-Ets-1p54	ELOVL6 BCL3 IRX2 ATP6AP1 CAMK1D TXNDC4 COL9A3 GABARAP THEG LRRC14 YEATS2 PRUNE DAPK3 PINK1 KLHL2 SP1 NOL5A GNPTG POU2F2 POLR1B BLVRA TAGLN2 CORO1C PTTG1 DR1	25	9.92	SDC3 CDH22 RDBP	3	5.77	0.43859
HNF-3alpha	ELOVL6 EPAS1 S100A13 THRAP2 TP53BP2 SEPHS1 PYCARD BEX1 HES4 VAMP8 RARRES2 NEK3 MVK PRKAR1A RYBP GOLGA5 BCL3 CYR61 NDUFAB1 CGNL1 CNN1 FHL2 FGF13 MGC3200 BEX2 CITED2 GLUD1 NMU ARHGEF9 SYBL1 CHST8 IRX2 PTN PORCN POU5F1 STAC2 MLF1 SAT HSPA2 TNFSF14 ATP6AP1 EML1 SGK CAMK1D THSD1 FANCL COL1A1 PERP ATP6AP2 SLC25A16 ATP1A2 DNMT3B TXNDC4 XPO1 VIL2 SUPT16H HPGD NMI NELL2 AP2B1 FOS GDF15 NFKBIA COX6C TERF1 …	206	81.75	HIST2H2AA IGFBP2 TXNIP SDC3 DDIT4 PVRL3 FANCC KCNH2 ILDR1 RFPL2 CDH22 CENPH CASP3 COL12A1 SLC39A8 GP2 SLC16A3 TATDN2 JUND PIM1 ZNF537 HCK CBR3 CAPZB LEFTY1 DNAJB6 ASB16 CDKAL1 CCNA1 APOL4 LDHA MRPL32 ITGAM HESX1 RDBP EIF4A2 LRFN5 BNIP3 RFPL3 UPP1	40	76.92	0.43973
HEB	ELOVL6 EPAS1 RPL26 PYCARD NEK3 MVK GOLGA5 BCL3 CYR61 CGNL1 FHL2 USP18 CHST8 IRX2 NR2F2 PORCN PTPRF POU5F1 MLF1 SAT ATP6AP1 THSD1 TMEM33 ATP6AP2 ATP1A2 IRF2BP2 DNMT3B TXNDC4 XPO1 COL9A3 VIL2 SUPT16H HPGD NELL2 NFKBIA SLC22A17 TERF1 FGFR3 COMTD1 DEPDC6 KRT8 CSRP2 FBXL16 CTSL2 GSTO1 PDCD2 OVOL1 PDGFA NRAS SYNPO2L NFE2L2 CYP1B1 CCND2 DUSP1 IL6 LECT1 AES RAB11FIP1 LRRC14 SPRY4 CLK1 SLC38A2 ATP6V1E2 DL…	113	44.84	HIST2H2AA IGFBP2 TXNIP KCNH2 CRSP8 SYT6 CDH22 COL12A1 UBOX5 SLC16A3 TATDN2 ZNF537 CBR3 CAPZB LEFTY1 GPR153 APOL4 ITGAM RDBP RHBDL6	20	38.46	0.444655
Hand1:E47	EPAS1 S100A13 RPL26 SEPHS1 PYCARD BEX1 HES4 VAMP8 NEK3 PRKAR1A RYBP GOLGA5 BCL3 METRNL CNN1 NMU USP18 ARHGEF9 CHST8 IRX2 NR2F2 POU5F1 STAC2 HSPA2 TNFSF14 SGK SGNE1 TCEAL4 THSD1 FANCL COL1A1 ATP6AP2 IRF2BP2 DNMT3B DCPS COL9A3 NMI AP2B1 GDF15 NFKBIA SLC22A17 GABARAP FGFR3 JAG1 HRK NDUFA1 SLCO4A1 KRT8 HMOX1 CSRP2 CTSL2 GSTO1 PDCD2 OVOL1 UPK3B THEG PDGFA CTSL SYNPO2L PQLC1 FRAT2 GOT2 CYP1B1 CCND2 LEC…	138	54.76	HIST2H2AA SDC3 DDIT4 KCNH2 ILDR1 CRSP8 SYT6 CDH22 CASP3 COL12A1 CD44 SLC39A8 GP2 TATDN2 HMGB2 ZNF537 CAPZB GPR153 CDKAL1 ITGAM EIF4A2 PDZK7 TIMP4 RFPL3 UPP1	25	48.08	0.445556
EBF	EPAS1 BCL3 CGNL1 FGF13 STAC2 MLF1 SESN1 ATP1A2 COL9A3 COX6C SLCO4A1 CYP1B1 DLK1 HMGCS1 WBP5 BMP7 TCEAL2 ETV4 CDKN1C CTDSP1 GPRASP2 S100A11 S100P EFNB1	24	9.52	IGFBP2 PVRL3 KCNH2 ILDR1 SLITRK2 PIM1 PDZK7	7	13.46	0.448473
POU3F2	BEX1 IRX2 FANCL FOS COX6C COL9A1 ZNF395 HMGCS1 ANXA2 CD24	10	3.97	CD44 GP2 UPP1	3	5.77	0.471746
Ik-1	HES4 RYBP GOLGA5 PORCN POU5F1 THSD1 PERP ATP1A2 FOS STOM SFRP1 HMOX1 PDCD2 THEG FRAT2 SIPA1L2 XYLT2 FZD8 TCEAL2 SPCS2 EFNA1 PIM2 ARHGEF16 RGS2 ARNT2 POLR1B DSP DARS KLF8 SCML1	30	11.9	SLITRK2 CD44 LRFN5 TIMP4	4	7.69	0.475029
Muscle TATA box	ELOVL6 VAMP8 RARRES2 NEK3 RYBP BCL3 NDUFAB1 TUBB2 NR2F2 PORCN HSPA2 EML1 SGK SESN1 NELL2 FOS GDF15 COMTD1 DEPDC6 NDUFA1 WASPIP WASF1 CTSL2 PDGFA USP9X FRAT2 GOT2 CYP1B1 IL6 ZNF350 ZNF395 PHC1 CLK1 SLC38A2 RPS20 SLC19A2 HMGCS1 ADPGK ANXA2 FZD8 DSCR1 IGFBP4 SORL1 NOL5A CCNDBP1 PPAP2A THAP1 CTDSP1 GPC4 ARNT2 CD97 RGS16 PCDH11Y NFE2L3 HNRPA0 NSMAF HIPK2 DSP NALP2 EDNRB KRT18 GMPS	62	24.6	IGFBP2 FANCC SYT6 GNL3 ZNF537 LEFTY1 MRPL32 ITGAM PDZK7 TIMP4	10	19.23	0.476489
Arnt	S100A13 RPL26 NDUFAB1 MGC3200 SYBL1 PORCN STAC2 SESN1 THSD1 COL9A3 VIL2 ACOX1 HERPUD1 AES XYLT2 RPS20 SLC19A2 DNMT3L THY1 PRUNE IGFBP4 CA14 CDKN1C SP1 EML4 GNPTG POU2F2 PPAP2A THAP1 CD97 EIF2C4	31	12.3	HIST2H2AA TXNIP DDIT4 CRSP8 GP2 HMGB2 CBR3 HESX1	8	15.38	0.502571
GCM	RYBP BCL3 THSD1 NFE2L2 CLK1 SLC38A2 DLK1 IFITM1 THY1 PRUNE DAPK3 IER2 HIPK2	13	5.16	GP2 JUND GPR153 RHBDL6	4	7.69	0.505136
E2F	EPAS1 THRAP2 MVK GOLGA5 CGNL1 FHL2 CITED2 USP18 IRX2 NR2F2 SAT EML1 SESN1 THSD1 ATP6AP2 IRF2BP2 COL9A3 HPGD NMI FOS GABARAP COMTD1 JAG1 HRK DEPDC6 IQCE SLCO4A1 HMOX1 FBXL16 GRIN1 OVOL1 UPK3B THEG PDGFA NRAS FRAT2 CCND2 DUSP1 IL6 ZNF350 ZNF395 AES LRRC14 XYLT2 RPS20 ATP6V1E2 DLK1 SNX4 DNMT3L MYB MRPL52 PLS3 GNG4 PHLDA2 ANXA2 FZD8 VGF OMA1 BMP7 FST CRABP1 KIFC2 SORL1 EFNA1 PIM2 BNIP3L POU2F2 THAP1 …	85	33.73	HIST2H2AA IGFBP2 DDIT4 FANCC KCNH2 CRSP8 RFPL2 CENPH FGFR1 COL12A1 UBOX5 TATDN2 HMGB2 PIM1 ZNF537 HCK ASB16 MRPL32 TIMP4 UPP1	20	38.46	0.524845
Muscle initiator sequence-20	SEPHS1 PRKAR1A BCL3 METRNL MGC3200 GLUD1 CHST8 STAC2 ATP6AP1 IRF2BP2 COL9A3 FGFR3 COMTD1 KRT8 FBXL16 WASF1 THEG NUDT4 FRAT2 RAB11FIP1 INDO LRRC14 IFITM1 RAB11FIP4 PHLDA2 TCF15 PPP1R1A FZD8 VGF DSCR1 IGFBP4 CA14 KIFC2 CDKN1C PIM2 PRSS8 GNPTG ARHGEF16 CTDSP1 CD24 EDNRB	41	16.27	ILDR1 FGFR1 HCK GPR153 EIF4A2 PDZK7	6	11.54	0.527629
AhR:Arnt	WASPIP CA14 SPCS2	3	1.19	CENPH	1	1.92	0.529755
TATA	WASPIP HERPUD1 TAGLN2	3	1.19	HESX1	1	1.92	0.529755
GATA-X	XPO1 ZNF350 IGFBP4	3	1.19	HIST2H2AA	1	1.92	0.529755
HNF-1	ELOVL6 EPAS1 S100A13 RPL26 THRAP2 TP53BP2 SEPHS1 PYCARD BEX1 HES4 VAMP8 RARRES2 NEK3 MVK PRKAR1A RYBP GOLGA5 BCL3 CYR61 NDUFAB1 CGNL1 CNN1 FHL2 FGF13 MGC3200 BEX2 CITED2 GLUD1 NMU USP18 ARHGEF9 SYBL1 TUBB2 CHST8 IRX2 PTN NR2F2 PORCN PTPRF POU5F1 STAC2 MLF1 SAT HSPA2 TNFSF14 ATP6AP1 EML1 SGK CAMK1D SGNE1 TCEAL4 SESN1 THSD1 FANCL COL1A1 TMEM33 PERP ATP6AP2 SLC25A16 ATP1A2 IRF2BP2 DNMT3B TXNDC4 DCPS…	249	98.81	HIST2H2AA IGFBP2 TXNIP SDC3 DDIT4 PVRL3 FANCC KCNH2 ILDR1 SLITRK2 CRSP8 SYT6 GNL3 RFPL2 CDH22 CENPH FGFR1 CASP3 COL12A1 CD44 UBOX5 SLC39A8 GP2 SLC16A3 TATDN2 HMGB2 JUND PIM1 ZNF537 HCK CBR3 CAPZB LEFTY1 DNAJB6 ASB16 CDKAL1 CCNA1 APOL4 LDHA MRPL32 ITGAM HESX1 RDBP EIF4A2 LRFN5 RHBDL6 BNIP3 PDZK7 TIMP4 RFPL3 UPP1	51	98.08	0.529755
FXR inverted repeat 1	CNN1 SAT PIM2	3	1.19	PIM1	1	1.92	0.529755
POU1F1	RPL26 THRAP2 TP53BP2 VAMP8 RARRES2 PRKAR1A RYBP CGNL1 FHL2 BEX2 CITED2 GLUD1 SYBL1 TUBB2 STAC2 MLF1 SAT EML1 TCEAL4 THSD1 FANCL TMEM33 ATP6AP2 IRF2BP2 TXNDC4 DCPS XPO1 NMI FOS SLC22A17 JAG1 STOM DEPDC6 COL9A1 SFRP1 KRT8 GRIN1 GSTO1 THEG PQLC1 USP9X GOT2 CCND2 ZNF350 ZNF395 AES INDO SLC38A2 GPR156 LAPTM4A XYLT2 DLK1 HMGCR MYB PLS3 RAB11FIP4 ANXA2 PPP1R1A BTG3 OMA1 DSCR1 CA14 FST SALL2 PCOLCE2 ZBTB…	95	37.7	SDC3 DDIT4 FANCC ILDR1 GNL3 CDH22 CD44 SLC39A8 GP2 HMGB2 PIM1 HCK CAPZB LEFTY1 ASB16 CCNA1 LDHA HESX1 LRFN5 BNIP3 RFPL3 UPP1	22	42.31	0.535471
core-binding factor	S100A13 THRAP2 TP53BP2 PYCARD RARRES2 NEK3 MVK PRKAR1A RYBP FHL2 BEX2 USP18 ARHGEF9 SYBL1 CHST8 IRX2 PTN NR2F2 PORCN SAT EML1 SGNE1 TCEAL4 TMEM33 ATP6AP2 ATP1A2 DNMT3B TXNDC4 NELL2 NFKBIA COX6C ACOX1 MSN HRK DEPDC6 COL9A1 IQCE NDUFA1 CSRP2 WASPIP AGL HERPUD1 PDCD2 OVOL1 PDGFA NRAS PQLC1 NFE2L2 DUSP1 ZNF395 LECT1 INDO LRRC14 SIPA1L2 CLK1 SLC38A2 GPR156 LAPTM4A XYLT2 RPS20 ATP6V1E2 IFITM1 SLC19A2 T…	116	46.03	PVRL3 FANCC KCNH2 SLITRK2 CRSP8 GNL3 CASP3 CD44 SLC39A8 SLC16A3 HMGB2 CBR3 LEFTY1 ASB16 GPR153 MRPL32 HESX1 LRFN5 BNIP3 RFPL3 UPP1	21	40.38	0.540836
VBP	RYBP GOLGA5 PERP HPGD NELL2 ACOX1 NFE2L2 XYLT2 ZFP36L2 FZD8 PCOLCE2 HIS1 SCHIP1 BNIP3L AMPD3 DARS DR1 SCML1	18	7.14	CDKAL1 MRPL32	2	3.85	0.544738
Freac-7	NDUFAB1 EML1 NMI NELL2 AP2B1 COX6C AGL PDCD2 NRAS XYLT2 SLC19A2 GNG4 ADPGK TCEAL2 PCOLCE2 ZBTB20 SCHIP1 CD97 PCDH11Y	19	7.54	SDC3 LRFN5	2	3.85	0.547454
ATF3	HES4 MVK PRKAR1A CNN1 TUBB2 MLF1 AP2B1 HMOX1 PQLC1 CCND2 DUSP1 GNG4 GNG13 KIFC2 SORL1 BNIP3L IER2	17	6.75	HIST2H2AA JUND LEFTY1 GPR153 LDHA	5	9.62	0.554129
C/EBP	RPL26 VAMP8 MVK CYR61 METRNL USP18 SYBL1 STAC2 SGK PERP ATP1A2 DNMT3B SUPT16H GABARAP MSN NDUFA1 CSRP2 NUDT4 FRAT2 ZNF350 ZNF395 SIPA1L2 PHC1 SPRY4 SLC38A2 DLK1 HMGCR YEATS2 PLS3 GNG4 ZFP36L2 ADPGK PHLDA2 TRIB3 FST SPCS2 ETV4 POU2F2 PPAP2A THAP1 POLR1B MGC27085 KCNH6 GPRASP2 PCDH11Y KAL1 HIPK2 MSX2 PTTG1 EDNRB	50	19.84	SDC3 PVRL3 FANCC ILDR1 GNL3 COL12A1 SLC39A8 APOL4	8	15.38	0.562603
AFP1	RPL26 TP53BP2 NEK3 EML1 IRF2BP2 NELL2 TERF1 SLCO4A1 CSRP2 AES SIPA1L2 HMGCR HMGCS1 PRUNE VGF HIS1 RGS2 PTTG1	18	7.14	CDH22 CASP3 COL12A1 SLC39A8 HMGB2	5	9.62	0.56427
Tel-2	PTPRF PERP DNMT3B KRT8 GSTO1 NFE2L2 LECT1 XYLT2 ATP6V1E2 RAB11FIP4 GNG13 ANXA2 EFNA1 PRSS8 PPAP2A TAGLN2 DARS S100A11	18	7.14	ILDR1 JUND CCNA1 MRPL32 RFPL3	5	9.62	0.56427
ER	ELOVL6 SEPHS1 PRKAR1A BCL3 CGNL1 CNN1 FHL2 BEX2 NR2F2 ATP6AP1 COL1A1 TMEM33 ATP6AP2 SLC25A16 ATP1A2 DNMT3B COL9A3 FOS GDF15 GABARAP STOM HRK THEG CTSL USP9X FRAT2 CYP1B1 INDO SPRY4 ATP6V1E2 DLK1 SNX4 GNG13 PHLDA2 PRUNE PPP1R1A CRABP1 SPCS2 SORL1 CDKN1C EFNA1 ARHGEF16 IER2 FBXO25 OAZ2 MAFB KLF8 SCML1 DUSP5	49	19.44	RFPL2 CDH22 SLC39A8 SLC16A3 TATDN2 JUND PIM1 HCK DNAJB6 RDBP BNIP3 RFPL3	12	23.08	0.569902
MAZ	ELOVL6 EPAS1 S100A13 RPL26 THRAP2 TP53BP2 SEPHS1 PYCARD HES4 RARRES2 PRKAR1A RYBP BCL3 CYR61 METRNL CNN1 FHL2 MGC3200 CITED2 GLUD1 NMU USP18 ARHGEF9 SYBL1 TUBB2 CHST8 IRX2 PTN NR2F2 PORCN PTPRF POU5F1 STAC2 MLF1 SAT ATP6AP1 EML1 SGK TCEAL4 SESN1 THSD1 FANCL COL1A1 ATP6AP2 SLC25A16 IRF2BP2 DNMT3B TXNDC4 XPO1 COL9A3 VIL2 SUPT16H NELL2 FOS NFKBIA COX6C SLC22A17 TERF1 GABARAP FGFR3 COMTD1 JAG1 ACOX1 …	193	76.59	HIST2H2AA IGFBP2 SDC3 DDIT4 PVRL3 FANCC KCNH2 ILDR1 CRSP8 SYT6 GNL3 RFPL2 CDH22 CASP3 COL12A1 CD44 UBOX5 GP2 SLC16A3 TATDN2 JUND PIM1 ZNF537 HCK CBR3 CAPZB LEFTY1 ASB16 GPR153 CDKAL1 CCNA1 APOL4 MRPL32 ITGAM RDBP EIF4A2 LRFN5 RHBDL6 BNIP3 PDZK7 RFPL3 UPP1	42	80.77	0.588548
Cdc5	ELOVL6 EPAS1 S100A13 RPL26 THRAP2 TP53BP2 SEPHS1 PYCARD BEX1 VAMP8 RARRES2 NEK3 MVK PRKAR1A RYBP GOLGA5 BCL3 CYR61 NDUFAB1 CGNL1 CNN1 FHL2 FGF13 MGC3200 BEX2 CITED2 GLUD1 NMU USP18 ARHGEF9 SYBL1 TUBB2 IRX2 PTN NR2F2 PORCN PTPRF POU5F1 STAC2 MLF1 HSPA2 TNFSF14 ATP6AP1 EML1 SGK CAMK1D SGNE1 TCEAL4 SESN1 THSD1 FANCL TMEM33 PERP ATP6AP2 SLC25A16 ATP1A2 IRF2BP2 DNMT3B TXNDC4 DCPS XPO1 COL9A3 VIL2 SUPT…	229	90.87	HIST2H2AA IGFBP2 TXNIP SDC3 DDIT4 PVRL3 FANCC KCNH2 ILDR1 SLITRK2 CRSP8 SYT6 GNL3 RFPL2 CDH22 CENPH FGFR1 CASP3 COL12A1 CD44 SLC39A8 GP2 SLC16A3 TATDN2 HMGB2 PIM1 ZNF537 HCK CBR3 CAPZB LEFTY1 DNAJB6 ASB16 GPR153 CDKAL1 CCNA1 APOL4 LDHA MRPL32 ITGAM HESX1 EIF4A2 LRFN5 RHBDL6 BNIP3 PDZK7 TIMP4 RFPL3 UPP1	49	94.23	0.589415
PPARalpha:RXR-alpha	CHST8 TNFSF14 SFRP1 OMA1 KLF8	5	1.98	No genes	0	0	0.592454
HNF1	ELOVL6 EPAS1 S100A13 RPL26 THRAP2 TP53BP2 SEPHS1 PYCARD BEX1 HES4 VAMP8 RARRES2 NEK3 MVK PRKAR1A RYBP GOLGA5 BCL3 CYR61 NDUFAB1 METRNL CGNL1 CNN1 FHL2 FGF13 MGC3200 BEX2 CITED2 GLUD1 NMU USP18 ARHGEF9 SYBL1 TUBB2 CHST8 IRX2 PTN NR2F2 PORCN PTPRF POU5F1 STAC2 MLF1 SAT HSPA2 TNFSF14 ATP6AP1 EML1 SGK CAMK1D SGNE1 TCEAL4 SESN1 THSD1 FANCL COL1A1 TMEM33 PERP ATP6AP2 SLC25A16 ATP1A2 IRF2BP2 DNMT3B TXND…	247	98.02	HIST2H2AA IGFBP2 TXNIP SDC3 DDIT4 PVRL3 FANCC KCNH2 ILDR1 SLITRK2 CRSP8 SYT6 GNL3 RFPL2 CDH22 CENPH FGFR1 CASP3 COL12A1 CD44 UBOX5 SLC39A8 GP2 SLC16A3 TATDN2 HMGB2 JUND PIM1 ZNF537 HCK CBR3 CAPZB LEFTY1 DNAJB6 ASB16 GPR153 CDKAL1 CCNA1 APOL4 LDHA MRPL32 ITGAM HESX1 RDBP EIF4A2 LRFN5 RHBDL6 BNIP3 PDZK7 TIMP4 RFPL3 UPP1	52	100	0.592454
AREB6	FHL2 WASPIP GNPTG HIPK2 CORO1C	5	1.98	No genes	0	0	0.592454
FOXO1	MVK CITED2 NMU FST NFE2L3	5	1.98	No genes	0	0	0.592454
Gfi-1	SLC19A2 WBP5 SORL1 THAP1 SCML1	5	1.98	No genes	0	0	0.592454
NRF-2	COL1A1 STOM GNPTG IER2 TAGLN2	5	1.98	No genes	0	0	0.592454
Tal-1beta:E47	ARHGEF9 SAT WASPIP DLK1 TCF15 GPRASP2	6	2.38	No genes	0	0	0.594363
Tal-1alpha:E47	ARHGEF9 SAT WASPIP DLK1 TCF15 GPRASP2	6	2.38	No genes	0	0	0.594363
Lhx3	S100A13 TP53BP2 SGNE1 TCEAL4 ATP6AP2 DEPDC6 SLCO4A1 SFRP1 FBXL16 UPK3B CLK1 LAPTM4A XYLT2 PLS3 OMA1 SPCS2 ETV4 HIS1 BNIP3L RGS2 BLVRA TMEM2 PTTG1 GMPS	24	9.52	SLITRK2 CRSP8 SLC39A8 SLC16A3 TATDN2 ITGAM	6	11.54	0.614991
Pax-6	ELOVL6 S100A13 RPL26 THRAP2 TP53BP2 SEPHS1 PYCARD BEX1 VAMP8 RARRES2 NEK3 MVK PRKAR1A GOLGA5 NDUFAB1 METRNL CGNL1 FHL2 FGF13 MGC3200 GLUD1 USP18 ARHGEF9 SYBL1 TUBB2 CHST8 PTN NR2F2 PTPRF POU5F1 MLF1 SAT HSPA2 EML1 SGK SGNE1 TCEAL4 SESN1 THSD1 FANCL TMEM33 PERP SLC25A16 ATP1A2 IRF2BP2 DNMT3B TXNDC4 DCPS COL9A3 VIL2 NMI AP2B1 FOS TERF1 FGFR3 COMTD1 JAG1 ACOX1 STOM HRK DEPDC6 COL9A1 IQCE NDUFA1 SLCO…	180	71.43	TXNIP DDIT4 FANCC KCNH2 ILDR1 SLITRK2 CRSP8 SYT6 GNL3 CENPH FGFR1 CASP3 COL12A1 CD44 SLC39A8 SLC16A3 HMGB2 JUND PIM1 ZNF537 HCK CBR3 LEFTY1 DNAJB6 GPR153 CDKAL1 APOL4 MRPL32 HESX1 EIF4A2 LRFN5 PDZK7 TIMP4 RFPL3 UPP1	35	67.31	0.615908
CP2	TP53BP2 SEPHS1 RARRES2 PRKAR1A CNN1 BEX2 IRX2 POU5F1 MLF1 ATP6AP1 SGK TMEM33 ATP1A2 IRF2BP2 AP2B1 SLC22A17 TERF1 GABARAP FGFR3 DEPDC6 SLCO4A1 KRT8 HMOX1 FBXL16 GSTO1 OVOL1 THEG NUDT4 PDGFA CTSL PQLC1 CCND2 ZNF395 LRRC14 SPRY4 GPR156 DLK1 DNMT3L THY1 PLS3 RAB11FIP4 GNG4 GNG13 PHLDA2 DAPK3 ANXA2 BMP7 CA14 KIFC2 CLC ETV4 CDKN1C PIM2 HIS1 NOL5A CCNDBP1 GNPTG THAP1 CTDSP1 AMPD3 MGC27085 RGS16 PCDH11Y …	73	28.97	DDIT4 RFPL2 CDH22 CASP3 CD44 UBOX5 HMGB2 ZNF537 CBR3 GPR153 CDKAL1 LDHA HESX1 RDBP RHBDL6 PDZK7 RFPL3	17	32.69	0.618298
COUP-TF:HNF-4	HES4 EML1 PDGFA GPR156 ADPGK RPL39L	6	2.38	SYT6 RDBP	2	3.85	0.628691
USF	SEPHS1 PYCARD BEX1 HES4 MVK RYBP GOLGA5 BCL3 METRNL CNN1 FHL2 MGC3200 GLUD1 CHST8 TNFSF14 CAMK1D COL1A1 PERP SLC25A16 ATP1A2 IRF2BP2 COL9A3 VIL2 AP2B1 FOS GDF15 COX6C GABARAP ACOX1 MSN SLCO4A1 SFRP1 HMOX1 FBXL16 HERPUD1 OVOL1 PDGFA PQLC1 USP9X CYP1B1 DUSP1 IL6 LECT1 LRRC14 SIPA1L2 SLC38A2 GPR156 RPS20 DLK1 IFITM1 THY1 MYB PLS3 ZFP36L2 HMGCS1 ADPGK PHLDA2 ANXA2 FZD8 VGF OMA1 DSCR1 CA14 TCEAL2 KIFC…	87	34.52	IGFBP2 SDC3 SLITRK2 GNL3 UBOX5 SLC39A8 GP2 HCK CBR3 DNAJB6 GPR153 LDHA ITGAM BNIP3 PDZK7 UPP1	16	30.77	0.633543
Myc	S100A13 RPL26 TP53BP2 SEPHS1 PYCARD HES4 MVK PRKAR1A RYBP GOLGA5 BCL3 NDUFAB1 METRNL CNN1 FHL2 CITED2 GLUD1 USP18 ARHGEF9 SYBL1 CHST8 IRX2 PORCN PTPRF STAC2 TNFSF14 ATP6AP1 SGK CAMK1D SESN1 THSD1 COL1A1 PERP ATP6AP2 SLC25A16 ATP1A2 IRF2BP2 DNMT3B TXNDC4 DCPS XPO1 COL9A3 VIL2 HPGD NELL2 FOS GDF15 NFKBIA COX6C SLC22A17 GABARAP ACOX1 MSN DEPDC6 COL9A1 SLCO4A1 SFRP1 KRT8 HMOX1 CSRP2 WASPIP AGL FBXL16…	153	60.71	HIST2H2AA IGFBP2 TXNIP SDC3 DDIT4 PVRL3 SLITRK2 CRSP8 SYT6 CENPH CASP3 UBOX5 SLC39A8 GP2 SLC16A3 TATDN2 HMGB2 JUND HCK CBR3 CAPZB DNAJB6 ASB16 GPR153 APOL4 LDHA ITGAM HESX1 RDBP LRFN5 RHBDL6 BNIP3 PDZK7 UPP1	34	65.38	0.638985
CRE-BP1:c-Jun	HES4 MVK PRKAR1A CNN1 FGF13 TUBB2 MLF1 ATP6AP2 AP2B1 GDF15 GABARAP HMOX1 CSRP2 THEG PDGFA PQLC1 USP9X CCND2 DUSP1 GNG4 GNG13 VGF KIFC2 SORL1 BNIP3L IER2 FBXO25 RNF2 KRT18	29	11.51	HIST2H2AA CASP3 JUND LEFTY1 GPR153 CCNA1 LDHA	7	13.46	0.643007
Pit-1	ELOVL6 THRAP2 BEX1 VAMP8 CITED2 GLUD1 NMU CHST8 IRX2 PTN MLF1 HSPA2 EML1 SGK SGNE1 SESN1 THSD1 FANCL COL1A1 ATP6AP2 IRF2BP2 DNMT3B TXNDC4 DCPS HPGD NELL2 FOS COMTD1 JAG1 ACOX1 STOM HRK DEPDC6 COL9A1 NDUFA1 SFRP1 CSRP2 WASPIP AGL GRIN1 CTSL2 GSTO1 UPK3B NUDT4 NRAS PQLC1 USP9X GOT2 ZNF350 ZNF395 LECT1 INDO SIPA1L2 PHC1 SPRY4 CLK1 SLC38A2 GPR156 LAPTM4A XYLT2 SNX4 SLC19A2 MYB PLS3 ZFP36L2 HMGCS1 WBP…	108	42.86	KCNH2 CRSP8 GNL3 CASP3 COL12A1 CD44 UBOX5 SLC39A8 GP2 HMGB2 JUND CBR3 LEFTY1 CDKAL1 CCNA1 LDHA MRPL32 ITGAM LRFN5 UPP1	20	38.46	0.644203
HNF-3beta	ELOVL6 S100A13 THRAP2 PYCARD BEX1 VAMP8 NEK3 MVK NDUFAB1 CGNL1 CNN1 FHL2 BEX2 CITED2 GLUD1 NMU USP18 TUBB2 CHST8 IRX2 PTN NR2F2 PORCN SAT HSPA2 EML1 TCEAL4 SESN1 SLC25A16 ATP1A2 DNMT3B XPO1 VIL2 NMI NELL2 FOS GABARAP COL9A1 SLCO4A1 CSRP2 WASPIP AGL CTSL2 GSTO1 PDCD2 UPK3B NUDT4 CTSL NRAS SYNPO2L CCND2 DUSP1 AES RAB11FIP1 INDO SPRY4 CLK1 LAPTM4A XYLT2 RPS20 HMGCR SNX4 YEATS2 SLC19A2 PLS3 GNG4 ZFP3…	112	44.44	HIST2H2AA IGFBP2 DDIT4 PVRL3 FANCC ILDR1 SLITRK2 CRSP8 GNL3 CENPH CASP3 CD44 SLC39A8 SLC16A3 TATDN2 PIM1 CBR3 DNAJB6 CDKAL1 MRPL32 ITGAM EIF4A2 LRFN5 RHBDL6 RFPL3	25	48.08	0.648891
SOX-9	PRKAR1A GOLGA5 FGF13 BEX2 SYBL1 POU5F1 HSPA2 SGNE1 THSD1 FANCL XPO1 NELL2 ACOX1 COL9A1 FRAT2 GOT2 IL6 ZNF350 ZNF395 PHC1 SLC38A2 XYLT2 RAB11FIP4 GNG4 HMGCS1 PRUNE CUEDC1 TRIB3 FST CLC HIS1 THAP1 RGS16 NFE2L3 HIPK2 PTTG1 EDNRB KRT18	38	15.08	HIST2H2AA IGFBP2 CENPH FGFR1 COL12A1 CBR3 LEFTY1 APOL4 UPP1	9	17.31	0.675945
E2F-1:DP-1	ELOVL6 EPAS1 S100A13 HES4 RARRES2 MVK CGNL1 USP18 TUBB2 PTN NR2F2 ATP6AP1 ATP1A2 COMTD1 FBXL16 GRIN1 WASF1 OVOL1 PDGFA CYP1B1 CCND2 ZNF350 LRRC14 PHC1 SPRY4 CLK1 SLC38A2 RPS20 DLK1 IFITM1 RAB11FIP4 HMGCS1 WBP5 PRUNE FZD8 KIFC2 SORL1 CDKN1C BNIP3L ARHGEF16 ARNT2 IER2 KCNH6 ARID3A MAFB HNRPA0 DARS	47	18.65	TXNIP FANCC GNL3 FGFR1 CD44 PIM1 DNAJB6 BNIP3	8	15.38	0.69412
TGIF	ARHGEF9 TCEAL4 NFKBIA FGFR3 SYNPO2L DAPK3 DSCR1 EML4 SCHIP1 DUSP5	10	3.97	UBOX5	1	1.92	0.696839
GATA-4	ELOVL6 EPAS1 S100A13 RPL26 THRAP2 TP53BP2 SEPHS1 PYCARD BEX1 HES4 VAMP8 RARRES2 NEK3 MVK PRKAR1A RYBP GOLGA5 BCL3 CYR61 NDUFAB1 METRNL CGNL1 CNN1 FHL2 FGF13 MGC3200 BEX2 CITED2 GLUD1 NMU USP18 ARHGEF9 SYBL1 TUBB2 CHST8 IRX2 PTN NR2F2 PORCN PTPRF POU5F1 STAC2 MLF1 SAT HSPA2 TNFSF14 ATP6AP1 EML1 CAMK1D SGNE1 TCEAL4 SESN1 THSD1 FANCL COL1A1 TMEM33 PERP ATP6AP2 SLC25A16 ATP1A2 DNMT3B TXNDC4 DCPS XPO1…	242	96.03	HIST2H2AA IGFBP2 TXNIP SDC3 DDIT4 PVRL3 FANCC KCNH2 ILDR1 SLITRK2 CRSP8 SYT6 GNL3 RFPL2 CDH22 CENPH FGFR1 CASP3 COL12A1 CD44 UBOX5 SLC39A8 GP2 SLC16A3 TATDN2 HMGB2 JUND PIM1 ZNF537 HCK CBR3 CAPZB LEFTY1 DNAJB6 ASB16 CDKAL1 CCNA1 APOL4 LDHA MRPL32 ITGAM HESX1 RDBP EIF4A2 LRFN5 RHBDL6 BNIP3 PDZK7 TIMP4 RFPL3 UPP1	51	98.08	0.696839
CREB	S100A13 HES4 MVK PRKAR1A METRNL CNN1 FGF13 CITED2 NMU TUBB2 CHST8 PTPRF POU5F1 MLF1 ATP6AP1 DNMT3B AP2B1 GDF15 SLC22A17 GABARAP HMOX1 CSRP2 THEG PDGFA PQLC1 USP9X CCND2 DUSP1 DNMT3L GNG4 GNG13 DAPK3 TRIB3 VGF KIFC2 SORL1 PRSS8 GNPTG BNIP3L RGS2 AMPD3 IER2 FBXO25 RNF2 CORO1C S100A11 KRT18	47	18.65	HIST2H2AA KCNH2 CRSP8 CASP3 COL12A1 JUND LEFTY1 GPR153 CCNA1 LDHA EIF4A2	11	21.15	0.699224
KROX	SEPHS1 METRNL CNN1 MGC3200 CITED2 NMU IRX2 NR2F2 MLF1 SGK DNMT3B VIL2 NMI SLCO4A1 HMOX1 FBXL16 GRIN1 WASF1 OVOL1 CCND2 LRRC14 PHC1 DLK1 IFITM1 MYB MRPL52 RAB11FIP4 ZFP36L2 GNG13 WBP5 BMP7 KIFC2 CDKN1C NOL5A PRSS8 EML4 ARHGEF16 PPAP2A GPC4 CD97 IER2 ARID3A HIPK2 DSP MSX2 CORO1C SCML1	47	18.65	ILDR1 SYT6 CASP3 SLC39A8 SLC16A3 JUND PIM1 ZNF537 CBR3 DNAJB6 GPR153	11	21.15	0.699224
SMAD-3	S100A13 PYCARD HES4 CYR61 NDUFAB1 CGNL1 CNN1 FGF13 MGC3200 PORCN PTPRF POU5F1 TNFSF14 ATP6AP1 TCEAL4 COL1A1 PERP ATP6AP2 COL9A3 FOS SLC22A17 ACOX1 SLCO4A1 SFRP1 KRT8 CSRP2 FBXL16 GRIN1 GOT2 AES SPRY4 THY1 MYB MRPL52 ADPGK OMA1 FST PUS1 TNFRSF8 ETV4 EFNA1 CCNDBP1 GNPTG THAP1 CTDSP1 FBXO25 OAZ2 NALP2	48	19.05	IGFBP2 TXNIP SDC3 CRSP8 SYT6 CD44 SLC39A8 GP2 JUND APOL4 HESX1	11	21.15	0.703337
TFII-I	ELOVL6 EPAS1 S100A13 RPL26 TP53BP2 SEPHS1 PYCARD HES4 VAMP8 RARRES2 NEK3 MVK RYBP GOLGA5 BCL3 CYR61 NDUFAB1 METRNL CGNL1 FHL2 MGC3200 CITED2 NMU USP18 ARHGEF9 SYBL1 TUBB2 CHST8 IRX2 NR2F2 PORCN PTPRF POU5F1 STAC2 MLF1 SAT HSPA2 TNFSF14 ATP6AP1 EML1 SGK CAMK1D COL1A1 ATP6AP2 SLC25A16 ATP1A2 IRF2BP2 TXNDC4 XPO1 COL9A3 VIL2 SUPT16H NMI NELL2 AP2B1 FOS NFKBIA COX6C SLC22A17 TERF1 GABARAP FGFR3 JAG1 A…	196	77.78	HIST2H2AA IGFBP2 SDC3 PVRL3 KCNH2 ILDR1 SLITRK2 CRSP8 SYT6 GNL3 RFPL2 CDH22 CASP3 COL12A1 CD44 UBOX5 SLC39A8 SLC16A3 TATDN2 HMGB2 JUND PIM1 ZNF537 CBR3 CAPZB LEFTY1 GPR153 CDKAL1 CCNA1 APOL4 ITGAM HESX1 RDBP LRFN5 RHBDL6 BNIP3 PDZK7 TIMP4 RFPL3	39	75	0.716438
HNF-4	EPAS1 S100A13 THRAP2 TP53BP2 PYCARD BEX1 HES4 VAMP8 NEK3 MVK PRKAR1A RYBP GOLGA5 BCL3 NDUFAB1 METRNL CGNL1 CNN1 FHL2 FGF13 BEX2 CITED2 NMU USP18 ARHGEF9 SYBL1 CHST8 PTN NR2F2 PTPRF MLF1 SAT TNFSF14 EML1 SGK CAMK1D SGNE1 SESN1 THSD1 FANCL COL1A1 TMEM33 PERP SLC25A16 ATP1A2 IRF2BP2 DNMT3B TXNDC4 DCPS XPO1 VIL2 HPGD NMI NELL2 AP2B1 FOS GDF15 COX6C SLC22A17 TERF1 GABARAP FGFR3 COMTD1 ACOX1 STOM MSN H…	190	75.4	HIST2H2AA TXNIP SDC3 PVRL3 FANCC KCNH2 ILDR1 CRSP8 SYT6 GNL3 RFPL2 CDH22 CENPH FGFR1 COL12A1 UBOX5 GP2 SLC16A3 TATDN2 JUND PIM1 ZNF537 CAPZB LEFTY1 DNAJB6 ASB16 GPR153 CDKAL1 CCNA1 APOL4 LDHA MRPL32 ITGAM HESX1 RDBP EIF4A2 LRFN5 BNIP3 PDZK7 RFPL3 UPP1	41	78.85	0.721996
CACCC-binding factor	USP18 TNFSF14 THSD1 SLC22A17 GRIN1 GSTO1 HMGCR THY1 PLS3 RGS16 EDNRB SCML1	12	4.76	RFPL2 SLC16A3 APOL4	3	5.77	0.727348
GATA-3	TP53BP2 BEX1 RARRES2 NEK3 MVK PRKAR1A GOLGA5 BCL3 CYR61 BEX2 CITED2 CHST8 PTN HSPA2 CAMK1D SGNE1 SESN1 FANCL TMEM33 PERP ATP6AP2 ATP1A2 IRF2BP2 DCPS HPGD NMI NELL2 STOM MSN SFRP1 AGL CTSL2 PDCD2 NUDT4 PDGFA ZNF350 SPRY4 XYLT2 SLC19A2 THY1 PLS3 GNG4 HMGCS1 ADPGK CUEDC1 TCEAL2 TNFRSF8 CLC SPCS2 SORL1 ETV4 KLHL2 HIS1 NOL5A SCHIP1 CD97 RNF2 KAL1 TAGLN2 MSX2 DARS KLF8 EDNRB GMPS DUSP5	65	25.79	FANCC CRSP8 SYT6 SLC39A8 TATDN2 HMGB2 HCK CBR3 CDKAL1 EIF4A2 LRFN5 UPP1	12	23.08	0.729976
MyoD	ELOVL6 EPAS1 S100A13 RPL26 HES4 FGF13 BEX2 CHST8 IRX2 SAT ATP6AP1 EML1 PERP IRF2BP2 DNMT3B COL9A3 VIL2 TERF1 FGFR3 COMTD1 STOM HRK SFRP1 KRT8 PDCD2 OVOL1 UPK3B PQLC1 GOT2 IL6 ZNF395 RAB11FIP1 SLC38A2 SLC19A2 DNMT3L THY1 PLS3 RAB11FIP4 GNG13 PHLDA2 DAPK3 TCF15 BMP7 FST PUS1 KIFC2 SORL1 ETV4 EFNA1 PIM2 CCNDBP1 PRSS8 GNPTG ARHGEF16 RGS2 FBXO25 RGS16 KCNH6 GPRASP2 UGCG RNF2 ARID3A PTTG1 CD24 S100P EF…	66	26.19	SDC3 ILDR1 RFPL2 COL12A1 UBOX5 GP2 SLC16A3 TATDN2 CAPZB RDBP LRFN5 RHBDL6 BNIP3 PDZK7 TIMP4	15	28.85	0.731198
FOXP3	ELOVL6 S100A13 THRAP2 TP53BP2 PYCARD BEX1 VAMP8 RARRES2 NEK3 PRKAR1A RYBP GOLGA5 CYR61 CGNL1 CNN1 FHL2 FGF13 MGC3200 BEX2 CITED2 GLUD1 NMU USP18 ARHGEF9 SYBL1 CHST8 PTN NR2F2 PORCN PTPRF STAC2 SAT HSPA2 TNFSF14 ATP6AP1 EML1 SGK SGNE1 TCEAL4 THSD1 FANCL COL1A1 TMEM33 ATP6AP2 SLC25A16 ATP1A2 IRF2BP2 DNMT3B TXNDC4 DCPS XPO1 HPGD NMI NELL2 AP2B1 GDF15 NFKBIA COX6C SLC22A17 TERF1 GABARAP JAG1 ACOX1 ST…	181	71.83	HIST2H2AA IGFBP2 SDC3 DDIT4 FANCC KCNH2 SYT6 GNL3 RFPL2 CENPH FGFR1 COL12A1 TATDN2 HMGB2 JUND PIM1 ZNF537 HCK CBR3 CAPZB LEFTY1 DNAJB6 ASB16 GPR153 CCNA1 MRPL32 ITGAM HESX1 RDBP LRFN5 RHBDL6 BNIP3 PDZK7 TIMP4 RFPL3 UPP1	36	69.23	0.737108
CDP CR3+HD	VAMP8 NR2F2 THSD1 ZFP36L2 TCEAL2 EFNA1 RPL39L POU2F2 MGC27085 PCDH11Y TMEM2 HIPK2 S100A11	13	5.16	IGFBP2 DNAJB6 TIMP4	3	5.77	0.742308
C/EBPgamma	ELOVL6 RPL26 THRAP2 TP53BP2 SEPHS1 PYCARD BEX1 VAMP8 NEK3 MVK RYBP GOLGA5 CYR61 METRNL CGNL1 FHL2 FGF13 MGC3200 BEX2 CITED2 GLUD1 NMU USP18 ARHGEF9 SYBL1 TUBB2 CHST8 IRX2 PTN NR2F2 PORCN POU5F1 STAC2 MLF1 SAT HSPA2 ATP6AP1 SGK CAMK1D SGNE1 TCEAL4 SESN1 THSD1 FANCL TMEM33 PERP ATP6AP2 IRF2BP2 DNMT3B TXNDC4 XPO1 VIL2 SUPT16H HPGD NMI NELL2 AP2B1 FOS GDF15 COX6C TERF1 COMTD1 ACOX1 STOM COL9A1 IQCE N…	171	67.86	HIST2H2AA TXNIP DDIT4 PVRL3 FANCC KCNH2 SLITRK2 CRSP8 SYT6 GNL3 CDH22 CENPH FGFR1 CASP3 COL12A1 CD44 SLC39A8 TATDN2 HMGB2 JUND PIM1 HCK CBR3 CAPZB LEFTY1 DNAJB6 ASB16 CDKAL1 CCNA1 APOL4 LDHA ITGAM HESX1 EIF4A2 LRFN5 BNIP3 TIMP4	37	71.15	0.743836
Lentiviral Poly A	BEX1 PRKAR1A GOLGA5 CYR61 CGNL1 FGF13 BEX2 GLUD1 ARHGEF9 IRX2 MLF1 TCEAL4 THSD1 FANCL TMEM33 ATP1A2 DCPS XPO1 COL9A3 VIL2 HPGD NELL2 AP2B1 TERF1 COMTD1 ACOX1 MSN HRK IQCE NDUFA1 SFRP1 HMOX1 CSRP2 WASPIP AGL HERPUD1 CTSL2 OVOL1 NUDT4 CTSL NFE2L2 USP9X CYP1B1 ZNF350 ZNF395 AES RAB11FIP1 LRRC14 SIPA1L2 PHC1 IFITM1 HMGCR MYB ZFP36L2 PPP1R1A BTG3 OMA1 DSCR1 BMP7 FST TNFRSF8 CLC SPCS2 SALL2 ETV4 EFNA1 …	80	31.75	DDIT4 ILDR1 SLITRK2 CRSP8 SYT6 GNL3 RFPL2 HMGB2 JUND PIM1 HCK CAPZB CDKAL1 MRPL32 HESX1 RHBDL6 TIMP4 RFPL3	18	34.62	0.744975
Zta	CNN1 NFKBIA COX6C TERF1 NFE2L2 AES INDO SLC19A2 HMGCS1 PRUNE TRIB3 DSCR1 BNIP3L PPAP2A FBXO25	15	5.95	UBOX5 UPP1	2	3.85	0.746484
HNF-4 direct repeat 1	EPAS1 S100A13 THRAP2 HES4 NEK3 MVK PRKAR1A BCL3 CYR61 CGNL1 CNN1 FHL2 FGF13 MGC3200 CITED2 NMU USP18 ARHGEF9 SYBL1 TUBB2 CHST8 IRX2 PTN NR2F2 PTPRF POU5F1 STAC2 SAT TNFSF14 ATP6AP1 EML1 SGK CAMK1D SESN1 FANCL COL1A1 PERP SLC25A16 ATP1A2 IRF2BP2 DNMT3B HPGD NMI NELL2 GDF15 COX6C SLC22A17 TERF1 GABARAP FGFR3 MSN HRK NDUFA1 SLCO4A1 SFRP1 KRT8 HMOX1 CSRP2 AGL FBXL16 GRIN1 HERPUD1 GSTO1 PDCD2 OVOL1 UP…	166	65.87	HIST2H2AA SDC3 PVRL3 KCNH2 CRSP8 SYT6 CDH22 FGFR1 COL12A1 UBOX5 SLC39A8 GP2 SLC16A3 TATDN2 HMGB2 JUND PIM1 ZNF537 CAPZB LEFTY1 ASB16 GPR153 CDKAL1 APOL4 LDHA MRPL32 ITGAM RDBP EIF4A2 LRFN5 BNIP3 PDZK7 TIMP4	33	63.46	0.750526
IRF-7	ELOVL6 EPAS1 S100A13 TP53BP2 PYCARD HES4 NEK3 MVK PRKAR1A BCL3 NDUFAB1 METRNL FHL2 FGF13 CITED2 GLUD1 USP18 ARHGEF9 SYBL1 IRX2 PTN MLF1 SAT EML1 CAMK1D SESN1 THSD1 FANCL COL1A1 TMEM33 PERP IRF2BP2 DCPS NMI AP2B1 GDF15 MSN DEPDC6 COL9A1 NDUFA1 SLCO4A1 CSRP2 AGL GRIN1 HERPUD1 GSTO1 PDCD2 NUDT4 SYNPO2L NFE2L2 USP9X CCND2 DUSP1 IL6 ZNF350 ZNF395 AES SIPA1L2 SPRY4 CLK1 SLC38A2 XYLT2 RPS20 IFITM1 SLC19…	110	43.65	SDC3 PVRL3 FANCC KCNH2 ILDR1 SLITRK2 CDH22 COL12A1 CD44 SLC39A8 HMGB2 PIM1 HCK CBR3 DNAJB6 CCNA1 APOL4 MRPL32 EIF4A2 LRFN5 UPP1	21	40.38	0.758845
LXR, PXR, CAR, COUP, RAR	ELOVL6 EPAS1 S100A13 RPL26 TP53BP2 SEPHS1 PYCARD BEX1 HES4 VAMP8 RARRES2 NEK3 MVK PRKAR1A RYBP GOLGA5 BCL3 CYR61 NDUFAB1 METRNL CGNL1 CNN1 FHL2 FGF13 BEX2 CITED2 GLUD1 NMU USP18 SYBL1 TUBB2 CHST8 IRX2 PTN NR2F2 PORCN PTPRF POU5F1 STAC2 MLF1 SAT HSPA2 TNFSF14 ATP6AP1 EML1 SGK CAMK1D SGNE1 SESN1 THSD1 FANCL COL1A1 TMEM33 PERP ATP6AP2 SLC25A16 ATP1A2 IRF2BP2 DNMT3B TXNDC4 DCPS XPO1 COL9A3 VIL2 SUPT1…	235	93.25	HIST2H2AA IGFBP2 TXNIP SDC3 DDIT4 PVRL3 FANCC ILDR1 SLITRK2 CRSP8 SYT6 GNL3 RFPL2 CDH22 CENPH FGFR1 CASP3 COL12A1 UBOX5 GP2 SLC16A3 TATDN2 HMGB2 JUND PIM1 ZNF537 HCK CBR3 CAPZB LEFTY1 DNAJB6 ASB16 GPR153 CDKAL1 CCNA1 APOL4 LDHA MRPL32 ITGAM HESX1 RDBP EIF4A2 RHBDL6 BNIP3 PDZK7 TIMP4 RFPL3 UPP1	48	92.31	0.766524
E47	PYCARD HES4 MVK BCL3 CGNL1 CHST8 SGNE1 TCEAL4 SLC25A16 GDF15 GABARAP STOM LRRC14 IFITM1 DAPK3 TNFRSF8 SORL1 KCNH6 GPRASP2 TMEM2 NSMAF	21	8.33	RFPL2 UBOX5 TIMP4	3	5.77	0.777778
CRE-BP1	HES4 MVK RYBP GOLGA5 CNN1 MLF1 HPGD GABARAP PDCD2 THEG PQLC1 DUSP1 GNG13 SDC1 HIS1 BNIP3L AMPD3 IER2 UGCG PTTG1 SCML1	21	8.33	HIST2H2AA CASP3 GPR153	3	5.77	0.777778
ACAAT	BCL3 NDUFAB1 MLF1 EML1 THSD1 ATP6AP2 SUPT16H COL9A1 NDUFA1 AGL PRUNE CUEDC1 FZD8 CCNDBP1 BNIP3L PPAP2A AMPD3 MGC27085 CD97 KCNH6 RNF2 NSMAF DSP DARS EDNRB EFNB1	26	10.32	KCNH2 ILDR1 COL12A1 ZNF537 TIMP4 UPP1	6	11.54	0.804586
NKX3A	RARRES2 NEK3 FHL2 MLF1 HSPA2 SGK FANCL TMEM33 ATP6AP2 COX6C JAG1 DEPDC6 GRIN1 CTSL PQLC1 SNX4 SLC19A2 MYB GNG4 WBP5 PRUNE DSCR1 CA14 SORL1 CDKN1C PCDH11Y SCML1	27	10.71	FANCC SYT6 FGFR1 DNAJB6 MRPL32 ITGAM	6	11.54	0.809486
NF-kappaB	ELOVL6 EPAS1 S100A13 RPL26 THRAP2 TP53BP2 SEPHS1 BEX1 HES4 VAMP8 RARRES2 MVK PRKAR1A RYBP GOLGA5 BCL3 CYR61 NDUFAB1 METRNL CGNL1 CNN1 FHL2 FGF13 MGC3200 BEX2 CITED2 GLUD1 NMU ARHGEF9 SYBL1 TUBB2 CHST8 IRX2 PTN NR2F2 PORCN POU5F1 STAC2 MLF1 SAT HSPA2 ATP6AP1 EML1 SGK CAMK1D SGNE1 TCEAL4 SESN1 THSD1 FANCL COL1A1 TMEM33 PERP ATP6AP2 SLC25A16 ATP1A2 IRF2BP2 DNMT3B DCPS XPO1 COL9A3 VIL2 SUPT16H HPGD N…	222	88.1	HIST2H2AA IGFBP2 TXNIP SDC3 DDIT4 PVRL3 KCNH2 ILDR1 SLITRK2 CRSP8 SYT6 GNL3 RFPL2 CDH22 CENPH FGFR1 CASP3 COL12A1 CD44 UBOX5 GP2 SLC16A3 HMGB2 JUND PIM1 ZNF537 HCK CBR3 CAPZB LEFTY1 DNAJB6 GPR153 CDKAL1 CCNA1 APOL4 LDHA MRPL32 ITGAM HESX1 RDBP EIF4A2 LRFN5 RHBDL6 BNIP3 PDZK7 TIMP4 UPP1	47	90.38	0.812528
Nkx2-2	CITED2 PTN PTPRF POU5F1 CAMK1D SESN1 PERP VIL2 NDUFA1 WASF1 PDCD2 PQLC1 CCND2 SLC19A2 MYB MRPL52 HMGCS1 ANXA2 BTG3 FST KLHL2 SP1 HIS1 EML4 RNF2 TAGLN2 HNRPA0 PTTG1 GMPS	29	11.51	ILDR1 CASP3 ASB16 HESX1 TIMP4	5	9.62	0.812767
E2F-4:DP-2	ELOVL6 EPAS1 S100A13 HES4 RARRES2 MVK TUBB2 PTN NR2F2 ATP6AP1 ATP1A2 COMTD1 GRIN1 WASF1 OVOL1 PDGFA CYP1B1 CCND2 ZNF350 LRRC14 PHC1 SPRY4 CLK1 SLC38A2 RPS20 IFITM1 RAB11FIP4 HMGCS1 WBP5 PRUNE FZD8 KIFC2 CDKN1C BNIP3L ARHGEF16 IER2 KCNH6 MAFB HNRPA0 DARS	40	15.87	TXNIP FANCC GNL3 CD44 PIM1 DNAJB6 BNIP3	7	13.46	0.833534
E2F-1:DP-2	ELOVL6 EPAS1 S100A13 HES4 RARRES2 MVK TUBB2 PTN NR2F2 ATP6AP1 ATP1A2 COMTD1 GRIN1 WASF1 OVOL1 PDGFA CYP1B1 CCND2 ZNF350 LRRC14 PHC1 SPRY4 CLK1 SLC38A2 RPS20 IFITM1 RAB11FIP4 HMGCS1 WBP5 PRUNE FZD8 KIFC2 CDKN1C BNIP3L ARHGEF16 IER2 KCNH6 MAFB HNRPA0 DARS	40	15.87	TXNIP FANCC GNL3 CD44 PIM1 DNAJB6 BNIP3	7	13.46	0.833534
ELF-1	EPAS1 TP53BP2 RARRES2 NEK3 BCL3 BEX2 CITED2 MLF1 HSPA2 TNFSF14 PERP SLC25A16 IRF2BP2 SUPT16H HPGD NMI AP2B1 COX6C COMTD1 HRK COL9A1 NDUFA1 HMOX1 PDCD2 GOT2 PHC1 XYLT2 RPS20 SLC19A2 GNG4 HMGCS1 DSCR1 IGFBP4 BMP7 CLC EFNA1 KLHL2 BNIP3L CTDSP1 GPC4 AMPD3 ARNT2 MGC27085 KCNH6 GPRASP2 EIF2C4 GMPS SCML1	48	19.05	TXNIP KCNH2 ILDR1 CASP3 SLC39A8 TATDN2 PIM1 ZNF537 LDHA	9	17.31	0.847619
HLF	RYBP GOLGA5 BCL3 CYR61 FHL2 CITED2 SAT HSPA2 SESN1 FANCL TMEM33 PERP XPO1 HPGD NMI NELL2 COX6C ACOX1 STOM HRK PDCD2 CTSL NFE2L2 SIPA1L2 SLC38A2 XYLT2 HMGCR PLS3 RAB11FIP4 GNG4 ZFP36L2 TCF15 BTG3 FZD8 BMP7 TCEAL2 FST SALL2 PCOLCE2 SORL1 SCHIP1 BNIP3L GPC4 AMPD3 CD97 RNF2 DSP MSX2 DARS PTTG1 DR1 EIF2C4 CD24 KRT18 SCML1	55	21.83	KCNH2 ILDR1 SLITRK2 SYT6 GNL3 CENPH CASP3 CD44 HMGB2 CDKAL1 APOL4 MRPL32	12	23.08	0.854982
NF-Y	TP53BP2 NEK3 PRKAR1A CNN1 FGF13 USP18 ARHGEF9 ATP6AP1 SESN1 THSD1 COL1A1 TMEM33 PERP XPO1 GDF15 TERF1 JAG1 ACOX1 STOM DEPDC6 NDUFA1 SLCO4A1 SFRP1 CTSL2 GSTO1 PQLC1 USP9X GOT2 ZNF395 LECT1 SLC38A2 GPR156 LAPTM4A SNX4 SLC19A2 THY1 MYB PLS3 BTG3 DSCR1 SPCS2 SORL1 PINK1 SP1 NOL5A EML4 RPL39L BNIP3L POU2F2 PPAP2A GPC4 GPRASP2 RNF2 PCDH11Y TMEM2 HNRPA0 HIPK2 NALP2 EIF2C4 GMPS SCML1	61	24.21	HIST2H2AA FANCC SYT6 CENPH GP2 TATDN2 HMGB2 LEFTY1 CCNA1 APOL4 RDBP BNIP3 RFPL3	13	25	0.861267
Poly A	THRAP2 TP53BP2 PYCARD HES4 CYR61 NDUFAB1 FHL2 MGC3200 NMU SYBL1 IRX2 EML1 SESN1 COL1A1 TMEM33 PERP ATP6AP2 SLC25A16 SUPT16H SLC22A17 JAG1 HRK COL9A1 NDUFA1 CSRP2 WASPIP AGL NRAS NFE2L2 AES RAB11FIP1 INDO PHC1 GPR156 LAPTM4A MYB HMGCS1 ADPGK PHLDA2 ANXA2 PPP1R1A TCEAL2 CLC SPCS2 PCOLCE2 SDC1 ZBTB20 HIS1 PRSS8 SCHIP1 ARHGEF16 THAP1 CTDSP1 ARNT2 MGC27085 CD97 IER2 FBXO25 PCDH11Y MAFB TAGLN2 TMEM2 HN…	68	26.98	SDC3 ILDR1 SLITRK2 CASP3 HMGB2 HCK CAPZB CCNA1 MRPL32 HESX1 RDBP LRFN5 TIMP4 RFPL3 UPP1	15	28.85	0.864364
CP2/LBP-1c/LSF	RPL26 TP53BP2 PYCARD BEX1 HES4 VAMP8 RARRES2 NEK3 MVK RYBP BCL3 CYR61 NDUFAB1 METRNL CGNL1 CNN1 FHL2 MGC3200 CITED2 NMU USP18 TUBB2 CHST8 IRX2 POU5F1 STAC2 ATP6AP1 EML1 SGK CAMK1D SGNE1 TCEAL4 THSD1 COL1A1 ATP1A2 IRF2BP2 DCPS XPO1 COL9A3 VIL2 SUPT16H NMI AP2B1 FOS GDF15 SLC22A17 TERF1 GABARAP FGFR3 COMTD1 JAG1 STOM MSN HRK DEPDC6 COL9A1 SLCO4A1 SFRP1 KRT8 HMOX1 AGL FBXL16 CTSL2 GSTO1 UPK3B THEG P…	154	61.11	TXNIP DDIT4 KCNH2 SYT6 GNL3 RFPL2 CDH22 CENPH FGFR1 CASP3 COL12A1 CD44 UBOX5 SLC16A3 TATDN2 JUND PIM1 ZNF537 HCK CBR3 CAPZB GPR153 APOL4 LDHA MRPL32 HESX1 RDBP EIF4A2 LRFN5 RHBDL6 TIMP4 RFPL3 UPP1	33	63.46	0.875772
MRF-2	S100A13 RARRES2 NEK3 MVK PRKAR1A GOLGA5 FGF13 MGC3200 USP18 ARHGEF9 SYBL1 TUBB2 IRX2 HSPA2 SGNE1 TCEAL4 DCPS VIL2 HPGD NELL2 FOS NFKBIA COX6C SLC22A17 FGFR3 COMTD1 JAG1 ACOX1 DEPDC6 WASPIP WASF1 PDCD2 NUDT4 PDGFA CTSL NRAS SYNPO2L USP9X FRAT2 GOT2 CYP1B1 ZNF350 ZNF395 LECT1 AES INDO SIPA1L2 PHC1 CLK1 SLC38A2 GPR156 HMGCR YEATS2 SLC19A2 DNMT3L GNG4 ZFP36L2 HMGCS1 PHLDA2 TCF15 ANXA2 BTG3 VGF DSCR1 …	99	39.29	HIST2H2AA TXNIP KCNH2 ILDR1 SLITRK2 CRSP8 GNL3 CASP3 SLC16A3 HCK CAPZB LEFTY1 CDKAL1 CCNA1 APOL4 LDHA HESX1 EIF4A2 LRFN5 BNIP3 RFPL3	21	40.38	0.877542
c-Rel	EPAS1 S100A13 RPL26 THRAP2 HES4 MVK RYBP GOLGA5 BCL3 CYR61 NDUFAB1 METRNL CGNL1 FHL2 FGF13 MGC3200 TUBB2 IRX2 PTN STAC2 SAT HSPA2 ATP6AP1 EML1 CAMK1D TCEAL4 SESN1 FANCL PERP SLC25A16 IRF2BP2 DNMT3B VIL2 FOS GDF15 NFKBIA TERF1 GABARAP MSN HRK SLCO4A1 CSRP2 AGL WASF1 OVOL1 UPK3B THEG NUDT4 PDGFA SYNPO2L PQLC1 FRAT2 CCND2 IL6 CLK1 SLC38A2 RPS20 ATP6V1E2 DLK1 IFITM1 SNX4 YEATS2 THY1 MYB MRPL52 RAB11F…	117	46.43	HIST2H2AA DDIT4 KCNH2 GNL3 RFPL2 CENPH FGFR1 CASP3 COL12A1 UBOX5 SLC16A3 HMGB2 JUND PIM1 CBR3 LEFTY1 GPR153 CCNA1 APOL4 LDHA RDBP EIF4A2 BNIP3 PDZK7 UPP1	25	48.08	0.879212
STAT5B homodimer	GOLGA5 SLC38A2 CLC	3	1.19	No genes	0	0	1
D-Type LTRs	PORCN	1	0.4	No genes	0	0	1
YY1	MRPL52 GNG13 FZD8 ETV4 CCNDBP1 IER2	6	2.38	LRFN5	1	1.92	1
PR	GNG4	1	0.4	No genes	0	0	1
NERF1a	NMU CHST8 SLCO4A1 GSTO1 THEG IFITM1 GNG13 PHLDA2 TCF15 PPP1R1A TRIB3 PCDH11Y	12	4.76	CASP3 LEFTY1	2	3.85	1
FOX	ELOVL6 S100A13 THRAP2 SEPHS1 PYCARD HES4 VAMP8 RARRES2 MVK PRKAR1A RYBP GOLGA5 BCL3 NDUFAB1 CNN1 FHL2 MGC3200 BEX2 CITED2 TUBB2 IRX2 PTN NR2F2 PORCN POU5F1 STAC2 MLF1 SAT HSPA2 ATP6AP1 EML1 SGK SGNE1 TCEAL4 THSD1 FANCL PERP SLC25A16 DNMT3B XPO1 VIL2 NMI NELL2 FOS GDF15 NFKBIA TERF1 GABARAP COMTD1 ACOX1 MSN HRK DEPDC6 COL9A1 NDUFA1 SFRP1 KRT8 HMOX1 CSRP2 WASPIP AGL CTSL2 PDCD2 THEG NUDT4 CTSL SYNP…	159	63.1	IGFBP2 TXNIP DDIT4 PVRL3 FANCC ILDR1 SLITRK2 CRSP8 CENPH FGFR1 CASP3 COL12A1 CD44 SLC39A8 GP2 SLC16A3 TATDN2 HCK CBR3 CAPZB CDKAL1 CCNA1 APOL4 LDHA MRPL32 ITGAM HESX1 RDBP EIF4A2 LRFN5 RHBDL6 TIMP4 UPP1	33	63.46	1
HP1 site factor	ARHGEF9 SYBL1 HSPA2 NFKBIA DEPDC6 GSTO1 SIPA1L2 GPR156 SNX4 GNG4 WBP5 PPP1R1A DSCR1 FST SALL2 PCOLCE2 PINK1 HIS1 RPL39L ARNT2 PCDH11Y KAL1 NFE2L3 EDNRB	24	9.52	SLITRK2 SYT6 CCNA1 ITGAM UPP1	5	9.62	1
PITX2	EPAS1 TP53BP2 BEX1 NEK3 CGNL1 CNN1 MGC3200 NMU SYBL1 STAC2 TNFSF14 ATP6AP1 EML1 CAMK1D SGNE1 COL1A1 ATP6AP2 SLC25A16 DCPS XPO1 SUPT16H AP2B1 NFKBIA MSN HRK IQCE SFRP1 HMOX1 FBXL16 GRIN1 HERPUD1 CTSL2 UPK3B PQLC1 NFE2L2 USP9X GOT2 RAB11FIP1 INDO CLK1 XYLT2 ATP6V1E2 HMGCR SNX4 YEATS2 DNMT3L MYB MRPL52 RAB11FIP4 ADPGK PPP1R1A CUEDC1 BTG3 TRIB3 DSCR1 CA14 CRABP1 TNFRSF8 SPCS2 SALL2 ETV4 SP1 NOL5A THA…	71	28.17	TXNIP ILDR1 CDH22 CENPH CASP3 TATDN2 CBR3 DNAJB6 GPR153 CDKAL1 CCNA1 LDHA MRPL32 EIF4A2 BNIP3	15	28.85	1
Nrf2	GOLGA5 BCL3 NDUFAB1 PTPRF POU5F1 MLF1 TMEM33 DNMT3B XPO1 VIL2 GDF15 JAG1 ACOX1 DEPDC6 HMOX1 GSTO1 OVOL1 USP9X IL6 HMGCR YEATS2 ZFP36L2 ADPGK PHLDA2 PRUNE TCF15 TRIB3 DSCR1 FST PINK1 EFNA1 KLHL2 NFE2L3 BLVRA MSX2 EDNRB	36	14.29	KCNH2 SLITRK2 FGFR1 HMGB2 ZNF537 LDHA ITGAM	7	13.46	1
CDP CR3	SPCS2 THAP1 PTTG1	3	1.19	No genes	0	0	1
HNF-4alpha	S100A13 FHL2 NR2F2 STAC2 TNFSF14 EML1 SGK SLC25A16 COX6C SLC22A17 GABARAP COMTD1 MSN OVOL1 UPK3B PDGFA GOT2 ZNF350 SIPA1L2 PHC1 GPR156 XYLT2 HMGCR ADPGK ANXA2 BTG3 TCEAL2 CRABP1 CLC SPCS2 CDKN1C PINK1 CCNDBP1 AMPD3 KCNH6 GPRASP2 DR1 SCML1	38	15.08	PVRL3 FANCC SYT6 GP2 GPR153 APOL4 RDBP	7	13.46	1
c-Ets-2	TP53BP2 NMU TUBB2 KRT8 THEG PDGFA CTSL NFE2L2 ZNF350 SIPA1L2 IFITM1 RAB11FIP4 HMGCS1 GNG13 TCF15 PCOLCE2 ARHGEF16 FBXO25 ARID3A	19	7.54	HMGB2 LEFTY1 APOL4 TIMP4	4	7.69	1
E2F-4:DP-1	MVK CGNL1 USP18 NR2F2 FBXL16 CCND2 DLK1 SORL1 ARNT2 ARID3A	10	3.97	FANCC FGFR1	2	3.85	1
Major T-antigen	VIL2 KLF8	2	0.79	No genes	0	0	1
Barbie Box	EPAS1 VAMP8 NEK3 CYR61 MGC3200 CITED2 DNMT3B SLC22A17 PDGFA GOT2 CCND2 RPS20 SNX4 MYB HMGCS1 ADPGK PRUNE FZD8 TRIB3 PUS1 PCOLCE2 IER2 RGS16 MSX2	24	9.52	SLITRK2 CENPH HMGB2 MRPL32 HESX1	5	9.62	1
NGFI-C	TNFSF14 GABARAP PDGFA	3	1.19	No genes	0	0	1
RFX1	EPAS1 THRAP2 MVK PRKAR1A GOLGA5 FHL2 CHST8 IRX2 NR2F2 STAC2 EML1 TMEM33 GRIN1 GSTO1 USP9X CYP1B1 ZNF350 ZNF395 PHC1 DLK1 YEATS2 HMGCS1 ANXA2 CUEDC1 VGF GNPTG AMPD3 RGS16 DSP CORO1C	30	11.9	SDC3 SYT6 CENPH CAPZB ASB16 HESX1	6	11.54	1
MEF-3	MVK PRKAR1A HRK PCOLCE2	4	1.59	COL12A1	1	1.92	1
R	HNRPA0	1	0.4	No genes	0	0	1
AhR	THAP1	1	0.4	No genes	0	0	1
FXR/RXR-alpha	USP18 THEG EML4	3	1.19	No genes	0	0	1
Nkx2-5	ELOVL6 EPAS1 S100A13 RPL26 THRAP2 TP53BP2 SEPHS1 PYCARD BEX1 VAMP8 RARRES2 NEK3 MVK PRKAR1A RYBP GOLGA5 BCL3 CYR61 NDUFAB1 METRNL CGNL1 CNN1 FHL2 FGF13 MGC3200 CITED2 GLUD1 NMU USP18 ARHGEF9 SYBL1 TUBB2 CHST8 IRX2 PTN NR2F2 PORCN PTPRF POU5F1 STAC2 MLF1 SAT HSPA2 TNFSF14 ATP6AP1 EML1 SGK CAMK1D SGNE1 TCEAL4 SESN1 THSD1 FANCL COL1A1 TMEM33 PERP ATP6AP2 SLC25A16 ATP1A2 DNMT3B TXNDC4 DCPS XPO1 COL9A…	234	92.86	HIST2H2AA IGFBP2 TXNIP SDC3 DDIT4 PVRL3 FANCC KCNH2 ILDR1 SLITRK2 CRSP8 SYT6 GNL3 RFPL2 CDH22 CENPH FGFR1 CASP3 COL12A1 CD44 UBOX5 SLC39A8 GP2 SLC16A3 TATDN2 HMGB2 JUND PIM1 HCK CBR3 CAPZB LEFTY1 DNAJB6 ASB16 GPR153 CDKAL1 APOL4 LDHA MRPL32 ITGAM HESX1 EIF4A2 LRFN5 RHBDL6 BNIP3 PDZK7 TIMP4 RFPL3 UPP1	49	94.23	1
MAF	FGF13 COX6C FBXL16 PHC1 GNG13 PPP1R1A TRIB3 ARNT2 SESN2	9	3.57	DNAJB6	1	1.92	1
STAT3	SLC38A2	1	0.4	No genes	0	0	1
STATx	ATP6AP2 CYP1B1 LAPTM4A IFITM1 ADPGK FZD8	6	2.38	ZNF537	1	1.92	1
CDX	ELOVL6 EPAS1 S100A13 RPL26 THRAP2 TP53BP2 SEPHS1 PYCARD BEX1 HES4 VAMP8 RARRES2 NEK3 MVK PRKAR1A RYBP GOLGA5 BCL3 CYR61 NDUFAB1 METRNL CGNL1 CNN1 FHL2 FGF13 MGC3200 BEX2 CITED2 GLUD1 NMU USP18 ARHGEF9 SYBL1 TUBB2 CHST8 IRX2 PTN NR2F2 PORCN PTPRF POU5F1 STAC2 MLF1 SAT HSPA2 TNFSF14 ATP6AP1 EML1 SGK CAMK1D SGNE1 TCEAL4 SESN1 THSD1 FANCL COL1A1 TMEM33 PERP ATP6AP2 SLC25A16 ATP1A2 IRF2BP2 DNMT3B TXND…	245	97.22	HIST2H2AA IGFBP2 TXNIP SDC3 DDIT4 PVRL3 FANCC KCNH2 ILDR1 SLITRK2 CRSP8 SYT6 GNL3 RFPL2 CDH22 CENPH FGFR1 CASP3 COL12A1 CD44 UBOX5 SLC39A8 GP2 SLC16A3 TATDN2 HMGB2 JUND PIM1 ZNF537 HCK CBR3 CAPZB LEFTY1 DNAJB6 ASB16 GPR153 CDKAL1 CCNA1 APOL4 LDHA MRPL32 ITGAM HESX1 EIF4A2 LRFN5 RHBDL6 BNIP3 PDZK7 TIMP4 RFPL3 UPP1	51	98.08	1
PTF1-beta	CHST8 SGNE1 DNMT3B ZNF395 CLC RNF2 DR1	7	2.78	IGFBP2	1	1.92	1
FOXO4	TCEAL4 FGFR3	2	0.79	No genes	0	0	1
CHOP:C/EBPalpha	TP53BP2 PYCARD BEX1 RARRES2 GOLGA5 BCL3 CYR61 FHL2 GLUD1 CHST8 NR2F2 POU5F1 STAC2 THSD1 COL1A1 SLC25A16 DCPS NMI NELL2 AP2B1 JAG1 DEPDC6 WASPIP GRIN1 NUDT4 PDGFA SYNPO2L ZNF350 LECT1 INDO PHC1 SPRY4 IFITM1 HMGCR THY1 MRPL52 PLS3 ZFP36L2 CUEDC1 KIFC2 CLC CDKN1C PINK1 PPAP2A GPC4 AMPD3 POLR1B CD97 RGS16 GPRASP2 RNF2 PCDH11Y OAZ2 MAFB HNRPA0 CORO1C S100A11 EIF2C4 EDNRB	59	23.41	IGFBP2 DDIT4 FGFR1 CDKAL1 CCNA1 ITGAM EIF4A2 LRFN5 RHBDL6 PDZK7 TIMP4 UPP1	12	23.08	1
HIF-1	SEPHS1 TUBB2 SFRP1 CYP1B1 THAP1 IER2	6	2.38	LDHA	1	1.92	1
ARP-1	NEK3 METRNL GLUD1 PERP DCPS GRIN1 NFE2L2 DNMT3L ZFP36L2 CUEDC1 IGFBP4 PINK1 RGS2 TMEM2 EIF2C4 EFNB1 DUSP5	17	6.75	TXNIP SYT6 HESX1	3	5.77	1
PAX6	MGC3200 SLC22A17 DSP	3	1.19	No genes	0	0	1
Retroviral Poly A	KLHL2 MGC27085 HNRPA0	3	1.19	No genes	0	0	1
c-Ets-1	TUBB2 CHST8 FANCL THEG PDGFA CTSL ZNF350 LRRC14 SIPA1L2 ATP6V1E2 IFITM1 RAB11FIP4 HMGCS1 GNG13 PHLDA2 TCF15 TRIB3 PCOLCE2 ARHGEF16 FBXO25 ARID3A TAGLN2 SESN2 GMPS	24	9.52	HMGB2 LEFTY1 APOL4 TIMP4 RFPL3	5	9.62	1
Pbx1b	PDCD2 SIPA1L2 THY1 HIS1 MGC27085	5	1.98	SLC39A8	1	1.92	1
SF-1	EPAS1 RPL26 THRAP2 SEPHS1 PYCARD BEX1 HES4 VAMP8 NEK3 MVK GOLGA5 BCL3 CYR61 METRNL CNN1 FHL2 FGF13 CITED2 USP18 TUBB2 CHST8 PTN NR2F2 PORCN POU5F1 STAC2 MLF1 SAT TNFSF14 ATP6AP1 SGNE1 COL1A1 TMEM33 ATP6AP2 ATP1A2 IRF2BP2 DNMT3B DCPS XPO1 SUPT16H HPGD GDF15 COX6C TERF1 GABARAP JAG1 ACOX1 STOM MSN HRK NDUFA1 SFRP1 KRT8 CSRP2 AGL HERPUD1 UPK3B NUDT4 SYNPO2L GOT2 CCND2 DUSP1 ZNF350 AES INDO LRRC14 SI…	137	54.37	SDC3 PVRL3 ILDR1 CRSP8 SYT6 CDH22 CASP3 CD44 GP2 SLC16A3 TATDN2 JUND PIM1 ZNF537 HCK CBR3 CAPZB LEFTY1 DNAJB6 ASB16 GPR153 MRPL32 ITGAM RDBP EIF4A2 BNIP3 RFPL3 UPP1	28	53.85	1
VDR, CAR, PXR	TP53BP2 PTN NR2F2 SGNE1 TCEAL4 ATP6AP2 SUPT16H AP2B1 SFRP1 OVOL1 CCND2 RAB11FIP1 RPS20 ATP6V1E2 HMGCS1 DAPK3 VGF CRABP1 CCNDBP1 EML4 ARHGEF16 NSMAF KRT18	23	9.13	DDIT4 SLC39A8 JUND LEFTY1	4	7.69	1
GATA-2	PTN PTPRF SESN1 TMEM33 PERP AP2B1 COL9A1 PDCD2 CYP1B1 MYB WBP5 PIM2	12	4.76	ASB16 ITGAM	2	3.85	1
CREBATF	HES4 MVK CNN1 TUBB2 MLF1 AP2B1 GABARAP PQLC1 DUSP1 GNG4 GNG13 KIFC2 SORL1 IER2	14	5.56	HIST2H2AA GPR153	2	3.85	1
NF-kappaB p50	ATP1A2 DCPS TMEM2	3	1.19	No genes	0	0	1
IRF-1	ARHGEF9 XPO1 INDO EML4	4	1.59	TXNIP	1	1.92	1
Ik-3	CAMK1D FRAT2 LRRC14 XYLT2	4	1.59	TIMP4	1	1.92	1
HEN1	RAB11FIP1 BLVRA	2	0.79	No genes	0	0	1
LUN-1	VAMP8 PTPRF CD97	3	1.19	No genes	0	0	1
PEBP	ELOVL6 THRAP2 BEX1 VAMP8 CYR61 FHL2 FGF13 ARHGEF9 CHST8 NR2F2 PORCN TCEAL4 TMEM33 HPGD SLC22A17 JAG1 STOM NDUFA1 KRT8 WASF1 NFE2L2 SIPA1L2 CLK1 RPS20 DNMT3L MRPL52 ZFP36L2 DAPK3 CUEDC1 PINK1 KLHL2 BNIP3L PPAP2A THAP1 FBXO25 RNF2 BLVRA DSP S100A11 DUSP5	40	15.87	PVRL3 TATDN2 HMGB2 HCK CAPZB APOL4 RDBP TIMP4	8	15.38	1
HFH-3	VAMP8 RARRES2 CITED2 TUBB2 NR2F2 PORCN ATP6AP1 SGK TCEAL4 NELL2 FOS NFKBIA NFE2L2 DUSP1 ZNF350 AES PLS3 CA14 FST SDC1 ZBTB20 PRSS8 BNIP3L IER2 NSMAF EDNRB EFNB1	27	10.71	CASP3 LDHA HESX1 LRFN5 TIMP4	5	9.62	1
AP-1	ELOVL6 EPAS1 TP53BP2 PYCARD BEX1 HES4 RARRES2 NEK3 PRKAR1A RYBP GOLGA5 BCL3 CYR61 METRNL CNN1 FHL2 CITED2 NMU ARHGEF9 TUBB2 CHST8 PTN PORCN PTPRF STAC2 SAT TNFSF14 ATP6AP1 EML1 SGNE1 TCEAL4 SESN1 THSD1 COL1A1 TMEM33 PERP ATP1A2 IRF2BP2 DNMT3B TXNDC4 DCPS COL9A3 VIL2 NMI AP2B1 FOS GDF15 SLC22A17 TERF1 FGFR3 COMTD1 ACOX1 MSN COL9A1 IQCE HMOX1 CSRP2 FBXL16 GRIN1 HERPUD1 CTSL2 PDCD2 OVOL1 UPK3B THEG …	152	60.32	HIST2H2AA IGFBP2 DDIT4 KCNH2 CRSP8 SYT6 CDH22 CENPH FGFR1 CASP3 COL12A1 CD44 GP2 SLC16A3 TATDN2 HMGB2 JUND ZNF537 HCK CBR3 CAPZB DNAJB6 CDKAL1 CCNA1 LDHA MRPL32 ITGAM HESX1 RDBP RHBDL6 BNIP3 UPP1	32	61.54	1
MIF-1	HMGCS1	1	0.4	No genes	0	0	1
HFH-1	FHL2 HRK CSRP2 XYLT2 RPS20 PCOLCE2 ZBTB20 KLHL2 MGC27085 OAZ2 KAL1	11	4.37	CD44 CCNA1	2	3.85	1
Alx-4	PHC1	1	0.4	No genes	0	0	1
NKX6-1	ZFP36L2	1	0.4	No genes	0	0	1
SMAD-4	GOLGA5 CNN1 FHL2 HSPA2 ATP6AP1 CAMK1D IRF2BP2 COL9A3 FGFR3 HRK FBXL16 UPK3B SYNPO2L LECT1 AES LRRC14 SIPA1L2 SPRY4 SLC38A2 THY1 MYB PLS3 GNG13 DAPK3 OMA1 CRABP1 KIFC2 CDKN1C EFNA1 PIM2 NOL5A THAP1 TAGLN2 HNRPA0	34	13.49	HIST2H2AA DDIT4 KCNH2 SYT6 JUND CBR3 PDZK7	7	13.46	1
SREBP-1	ELOVL6 EPAS1 S100A13 RPL26 THRAP2 TP53BP2 SEPHS1 PYCARD BEX1 HES4 RARRES2 MVK PRKAR1A RYBP BCL3 CYR61 NDUFAB1 METRNL CGNL1 CNN1 FHL2 FGF13 MGC3200 BEX2 GLUD1 NMU USP18 ARHGEF9 SYBL1 TUBB2 CHST8 PTN PORCN PTPRF POU5F1 STAC2 MLF1 TNFSF14 ATP6AP1 EML1 SGK CAMK1D SGNE1 SESN1 FANCL COL1A1 TMEM33 PERP ATP1A2 DNMT3B TXNDC4 DCPS XPO1 COL9A3 SUPT16H NMI AP2B1 FOS GDF15 NFKBIA SLC22A17 TERF1 GABARAP FGFR3 …	211	83.73	IGFBP2 SDC3 DDIT4 PVRL3 FANCC KCNH2 SLITRK2 CRSP8 SYT6 GNL3 RFPL2 CDH22 CENPH FGFR1 COL12A1 CD44 UBOX5 SLC39A8 GP2 SLC16A3 TATDN2 HMGB2 JUND ZNF537 HCK CBR3 LEFTY1 ASB16 GPR153 CDKAL1 CCNA1 APOL4 LDHA MRPL32 ITGAM HESX1 RDBP EIF4A2 RHBDL6 BNIP3 PDZK7 TIMP4 RFPL3 UPP1	44	84.62	1
RORalpha2	NDUFAB1	1	0.4	No genes	0	0	1
HFH-8	KLHL2	1	0.4	No genes	0	0	1
TTF1	RPL26 THRAP2 METRNL CITED2 NR2F2 POU5F1 SGNE1 TCEAL4 TXNDC4 VIL2 MSN HRK SLCO4A1 NUDT4 CTSL NFE2L2 USP9X IL6 CLK1 GPR156 WBP5 ANXA2 BTG3 BMP7 ZBTB20 EFNA1 NFE2L3	27	10.71	HIST2H2AA ILDR1 CD44 JUND MRPL32	5	9.62	1
Freac-4	THSD1 CCNDBP1 ARNT2	3	1.19	No genes	0	0	1
HNF-4alpha1	PDGFA	1	0.4	No genes	0	0	1
Brn-2	THRAP2 HES4 BEX2 CHST8 CTSL HMGCR FST CCNDBP1 SCML1	9	3.57	SLITRK2	1	1.92	1
POU6F1	BEX2 NMI NFKBIA NDUFA1 MRPL52 KLHL2 EDNRB	7	2.78	FANCC	1	1.92	1
Hmx3	KCNH6	1	0.4	No genes	0	0	1
Tax/CREB	NFE2L3	1	0.4	No genes	0	0	1
ATF4	S100A13 HES4 CGNL1 CNN1 NMU TUBB2 THSD1 COL1A1 AP2B1 HMOX1 CSRP2 THEG PQLC1 NFE2L2 CCND2 RAB11FIP4 GNG13 TRIB3 SORL1 EML4 BNIP3L CTDSP1 IER2	23	9.13	ZNF537 GPR153 CCNA1 RDBP EIF4A2	5	9.62	1
E2	BCL3 CAMK1D LECT1 DLK1 KIFC2 SP1	6	2.38	PDZK7	1	1.92	1
NF-muE1	SLCO4A1 DUSP1 IL6 CCNDBP1	4	1.59	LRFN5	1	1.92	1
Sox-5	BEX1 AP2B1 TCEAL2 MSX2	4	1.59	ZNF537	1	1.92	1
Roaz	TNFRSF8	1	0.4	No genes	0	0	1
SRF	ELOVL6 EPAS1 S100A13 TP53BP2 SEPHS1 PYCARD BEX1 VAMP8 MVK PRKAR1A GOLGA5 CYR61 CNN1 FHL2 FGF13 BEX2 CITED2 NMU USP18 ARHGEF9 SYBL1 TUBB2 PTN NR2F2 PORCN PTPRF MLF1 SAT HSPA2 TNFSF14 ATP6AP1 EML1 CAMK1D SGNE1 TCEAL4 SESN1 FANCL COL1A1 TMEM33 PERP ATP6AP2 ATP1A2 IRF2BP2 DNMT3B DCPS COL9A3 HPGD NMI AP2B1 FOS GDF15 NFKBIA COX6C SLC22A17 GABARAP FGFR3 COMTD1 JAG1 STOM HRK DEPDC6 SLCO4A1 SFRP1 KRT8 WAS…	150	59.52	HIST2H2AA IGFBP2 TXNIP SDC3 DDIT4 FANCC SLITRK2 CRSP8 RFPL2 CDH22 CENPH COL12A1 CD44 UBOX5 SLC39A8 GP2 HMGB2 JUND ZNF537 CBR3 DNAJB6 CCNA1 APOL4 LDHA MRPL32 RDBP EIF4A2 LRFN5 RHBDL6 TIMP4 RFPL3	31	59.62	1
STAT1	ADPGK	1	0.4	No genes	0	0	1
ZID	ATP1A2 LRRC14 TNFRSF8 NFE2L3 S100A11	5	1.98	GNL3	1	1.92	1
IPF1	ELOVL6 S100A13 BEX1 RARRES2 NEK3 GLUD1 NMU ARHGEF9 SYBL1 TUBB2 MLF1 SAT SGNE1 FANCL TMEM33 PERP DCPS XPO1 HPGD AGL PQLC1 NFE2L2 GOT2 CCND2 ZNF350 LECT1 SNX4 SLC19A2 TCF15 PPP1R1A TCEAL2 TNFRSF8 PCOLCE2 ZBTB20 KLHL2 BNIP3L PPAP2A AMPD3 CD97 MSX2 DARS S100A11 CD24 SCML1 EFNB1	45	17.86	SLITRK2 CRSP8 CDH22 CENPH SLC16A3 ZNF537 LEFTY1 EIF4A2 BNIP3	9	17.31	1
IRF	PYCARD EML1 DNMT3B COX6C ATP6V1E2 RGS16 TMEM2	7	2.78	KCNH2	1	1.92	1
RSRFC4	MGC3200 EDNRB	2	0.79	No genes	0	0	1
Pax-9	EPAS1 HES4 VAMP8 BCL3 NDUFAB1 METRNL CGNL1 NMU SYBL1 IRX2 PORCN TMEM33 COL9A3 GDF15 JAG1 COL9A1 AGL THEG NUDT4 SYNPO2L USP9X LRRC14 PHC1 GPR156 XYLT2 RPS20 DLK1 MYB HMGCS1 GNG13 CUEDC1 TCEAL2 CLC SORL1 SDC1 ETV4 CDKN1C PINK1 PIM2 GNPTG ARHGEF16 CTDSP1 KCNH6 ARID3A MAFB HNRPA0 KLF8 DUSP5	48	19.05	IGFBP2 SDC3 DDIT4 PVRL3 FANCC COL12A1 GP2 CAPZB CDKAL1 PDZK7	10	19.23	1
CDP	SUPT16H HRK DEPDC6 SLC19A2	4	1.59	GP2	1	1.92	1
FOXJ2	ELOVL6 S100A13 THRAP2 TP53BP2 VAMP8 RARRES2 PRKAR1A GOLGA5 CYR61 FHL2 FGF13 BEX2 CITED2 NMU USP18 SYBL1 TUBB2 CHST8 IRX2 NR2F2 STAC2 MLF1 SAT HSPA2 TNFSF14 ATP6AP1 EML1 TCEAL4 SESN1 THSD1 FANCL PERP ATP6AP2 SLC25A16 DCPS XPO1 VIL2 NMI NELL2 FOS NFKBIA COX6C TERF1 JAG1 ACOX1 STOM MSN HRK DEPDC6 COL9A1 NDUFA1 SFRP1 KRT8 HMOX1 CSRP2 AGL WASF1 HERPUD1 CTSL2 GSTO1 PDCD2 NUDT4 CTSL NRAS NFE2L2 GOT2 CCN…	138	54.76	HIST2H2AA IGFBP2 TXNIP PVRL3 FANCC ILDR1 SLITRK2 CRSP8 CDH22 CASP3 SLC39A8 SLC16A3 HMGB2 PIM1 HCK CBR3 LEFTY1 DNAJB6 CDKAL1 CCNA1 APOL4 LDHA MRPL32 ITGAM EIF4A2 LRFN5 TIMP4 RFPL3 UPP1	29	55.77	1
HNF-6	IQCE FZD8 THAP1	3	1.19	No genes	0	0	1
ICSBP	PYCARD NMI COX6C CTSL SYNPO2L LECT1 ATP6V1E2 ZFP36L2 PRUNE PCOLCE2 MSX2	11	4.37	KCNH2 COL12A1	2	3.85	1
XBP-1	BCL3 CHST8 GNG4 ARNT2	4	1.59	No genes	0	0	1
Lmo2 complex	RPL26 PYCARD CGNL1 NR2F2 XPO1 AP2B1 ZNF395 THY1 ZFP36L2 PPP1R1A VGF HIPK2 EFNB1	13	5.16	DDIT4 DNAJB6	2	3.85	1
MEF-2	ELOVL6 S100A13 RPL26 THRAP2 SEPHS1 PYCARD BEX1 HES4 RARRES2 NEK3 PRKAR1A GOLGA5 CYR61 CNN1 FHL2 FGF13 MGC3200 BEX2 NMU USP18 ARHGEF9 SYBL1 TUBB2 CHST8 IRX2 PTN NR2F2 PORCN POU5F1 STAC2 MLF1 SAT HSPA2 ATP6AP1 EML1 CAMK1D SGNE1 TCEAL4 SESN1 THSD1 FANCL TMEM33 PERP IRF2BP2 TXNDC4 DCPS XPO1 COL9A3 SUPT16H HPGD NMI NELL2 AP2B1 FOS GDF15 NFKBIA COX6C TERF1 GABARAP COMTD1 JAG1 ACOX1 STOM MSN DEPDC6 COL9…	194	76.98	HIST2H2AA IGFBP2 TXNIP SDC3 DDIT4 PVRL3 FANCC KCNH2 ILDR1 SLITRK2 CRSP8 SYT6 GNL3 RFPL2 CENPH FGFR1 CASP3 COL12A1 TATDN2 HMGB2 JUND PIM1 ZNF537 HCK CBR3 CAPZB DNAJB6 CDKAL1 CCNA1 LDHA MRPL32 ITGAM HESX1 RDBP EIF4A2 LRFN5 BNIP3 TIMP4 RFPL3 UPP1	40	76.92	1
STAT5A homotetramer	NEK3 IRX2 SGNE1 TCEAL4 ATP1A2 NMI AP2B1 SPRY4 MYB GNG4 ADPGK DAPK3 OMA1 TNFRSF8 SDC1 TAGLN2 HNRPA0 DR1	18	7.14	SYT6 LEFTY1 UPP1	3	5.77	1
