# Supplementary material for: A Complex Role for FGF-2 in Self-Renewal, Survival, and Adhesion of Human Embryonic Stem Cells
Source: Stem Cells. 2009 Aug;27(8):1847–57. doi: 10.1002/stem.128 (PMC2798073; doi:10.1002/stem.128)
Supplement: Supplementary file 7 [file stem0027-1847-SD7.xls]

## Sheet: SU5402_FGF_compare_KEGG
Pathway	Genes in SU5402	No of DEG in SU5402	Percentage SU5402	Genes in FGF	No of DEG in FGF	Percentage FGF	P value
Cell adhesion molecules (CAMs)	PTPRF SDC1	2	2.74	SDC3 PVRL3 ITGAM	3	21.43	0.0279207
Adherens junction	PTPRF WASF1	2	2.74	PVRL3 FGFR1 SRC	3	21.43	0.0279207
MAPK signaling pathway	FGF13 FOS FGFR3 NRAS DUSP1 DUSP5	6	8.22	FGFR1 CASP3 JUND	3	21.43	0.154751
Dentatorubropallidoluysian atrophy (DRPLA)	No genes	0	0	CASP3	1	7.14	0.160919
Prostaglandin and leukotriene metabolism	No genes	0	0	CBR3	1	7.14	0.160919
Pyruvate metabolism	No genes	0	0	LDHA	1	7.14	0.160919
Huntington's disease	No genes	0	0	CASP3	1	7.14	0.160919
Glycolysis / Gluconeogenesis	No genes	0	0	LDHA	1	7.14	0.160919
Propanoate metabolism	No genes	0	0	LDHA	1	7.14	0.160919
Alzheimer's disease	No genes	0	0	CASP3	1	7.14	0.160919
Focal adhesion	COL1A1 NRAS CCND2 CLK1	4	5.48	SRC HCK	2	14.29	0.246477
Neurodegenerative Disorders	PINK1	1	1.37	CASP3	1	7.14	0.297514
Gap junction	NRAS	1	1.37	SRC	1	7.14	0.297514
Tight junction	NRAS	1	1.37	SRC	1	7.14	0.297514
Regulation of actin cytoskeleton	FGF13 FGFR3 MSN WASF1 NRAS	5	6.85	FGFR1 ITGAM	2	14.29	0.31331
Pyrimidine metabolism	PUS1 POLR1B	2	2.74	UPP1	1	7.14	0.413218
ECM-receptor interaction	COL1A1 SDC1	2	2.74	SDC3	1	7.14	0.413218
Hematopoietic cell lineage	IL6 CD24	2	2.74	ITGAM	1	7.14	0.413218
Cysteine metabolism	CHST8 GOT2	2	2.74	LDHA	1	7.14	0.413218
Apoptosis	PRKAR1A NFKBIA	2	2.74	CASP3	1	7.14	0.413218
Cell cycle	CCND2 CDKN1C PTTG1	3	4.11	CCNA1	1	7.14	0.511015
TGF-beta signaling pathway	BMP7 FST SP1	3	4.11	LEFTY1	1	7.14	0.511015
Wnt signaling pathway	PORCN SFRP1 FRAT2 CCND2 FZD8	5	6.85	No genes	0	0	0.587603
Cytokine-cytokine receptor interaction	TNFSF14 IL6 BMP7 TNFRSF8 CLC	5	6.85	No genes	0	0	0.587603
Axon guidance	NRAS EFNA1 EFNB1	3	4.11	No genes	0	0	1
Inositol phosphate metabolism	HIPK2	1	1.37	No genes	0	0	1
Prion disease	NFE2L2	1	1.37	No genes	0	0	1
Novobiocin biosynthesis	GOT2	1	1.37	No genes	0	0	1
Nicotinate and nicotinamide metabolism	HIPK2	1	1.37	No genes	0	0	1
ATP synthesis	ATP6AP1	1	1.37	No genes	0	0	1
Insulin signaling pathway	PRKAR1A PTPRF NRAS	3	4.11	No genes	0	0	1
Chondroitin / Heparan sulfate biosynthesis	XYLT2	1	1.37	No genes	0	0	1
Starch and sucrose metabolism	AGL	1	1.37	No genes	0	0	1
Glycerophospholipid metabolism	PPAP2A	1	1.37	No genes	0	0	1
Tyrosine metabolism	GOT2	1	1.37	No genes	0	0	1
Toll-like receptor signaling pathway	FOS NFKBIA IL6	3	4.11	No genes	0	0	1
Glycerolipid metabolism	PPAP2A	1	1.37	No genes	0	0	1
Dorso-ventral axis formation	NRAS	1	1.37	No genes	0	0	1
Carbon fixation	GOT2	1	1.37	No genes	0	0	1
Ribosome	RPL26 RPS20	2	2.74	No genes	0	0	1
Tryptophan metabolism	CYP1B1 INDO	2	2.74	No genes	0	0	1
Notch signaling pathway	JAG1	1	1.37	No genes	0	0	1
Biosynthesis of steroids	MVK HMGCR	2	2.74	No genes	0	0	1
Phenylalanine, tyrosine and tryptophan biosynthesi	GOT2	1	1.37	No genes	0	0	1
Hedgehog signaling pathway	BMP7	1	1.37	No genes	0	0	1
Arginine and proline metabolism	GLUD1 SAT GOT2	3	4.11	No genes	0	0	1
Fatty acid metabolism	ACOX1	1	1.37	No genes	0	0	1
Methionine metabolism	DNMT3B	1	1.37	No genes	0	0	1
Porphyrin and chlorophyll metabolism	HMOX1 BLVRA	2	2.74	No genes	0	0	1
Glycosphingolipid metabolism	PPAP2A UGCG	2	2.74	No genes	0	0	1
Alanine and aspartate metabolism	GOT2 DARS	2	2.74	No genes	0	0	1
Oxidative phosphorylation	NDUFAB1 ATP6AP1 COX6C NDUFA1	4	5.48	No genes	0	0	1
Parkinson's disease	PINK1	1	1.37	No genes	0	0	1
Selenoamino acid metabolism	SEPHS1	1	1.37	No genes	0	0	1
D-Glutamine and D-glutamate metabolism	GLUD1	1	1.37	No genes	0	0	1
Nitrogen metabolism	GLUD1 CA14	2	2.74	No genes	0	0	1
Benzoate degradation via CoA ligation	HIPK2	1	1.37	No genes	0	0	1
Phenylalanine metabolism	GOT2	1	1.37	No genes	0	0	1
Glutamate metabolism	GLUD1 GOT2 GMPS	3	4.11	No genes	0	0	1
RNA polymerase	POLR1B	1	1.37	No genes	0	0	1
B cell receptor signaling pathway	FOS NFKBIA NRAS IFITM1	4	5.48	No genes	0	0	1
Urea cycle and metabolism of amino groups	GLUD1	1	1.37	No genes	0	0	1
Purine metabolism	PRUNE AMPD3 POLR1B GMPS	4	5.48	No genes	0	0	1
Phosphatidylinositol signaling system	HIPK2	1	1.37	No genes	0	0	1
Aminoacyl-tRNA synthetases	DARS	1	1.37	No genes	0	0	1
Glutathione metabolism	GSTO1	1	1.37	No genes	0	0	1
Valine, leucine and isoleucine degradation	HMGCS1	1	1.37	No genes	0	0	1
Alkaloid biosynthesis I	GOT2	1	1.37	No genes	0	0	1
Synthesis and degradation of ketone bodies	HMGCS1	1	1.37	No genes	0	0	1
Adipocytokine signaling pathway	NFKBIA	1	1.37	No genes	0	0	1
Butanoate metabolism	HMGCS1	1	1.37	No genes	0	0	1
Neuroactive ligand-receptor interaction	NMU GRIN1 GPR156 EDNRB	4	5.48	No genes	0	0	1
T cell receptor signaling pathway	FOS NFKBIA NRAS	3	4.11	No genes	0	0	1
Calcium signaling pathway	NFKBIA GRIN1 EDNRB	3	4.11	No genes	0	0	1
Jak-STAT signaling pathway	CCND2 IL6 SPRY4 CLC	4	5.48	PIM1	1	7.14	1
